# Supplementary material for: The genotypic spectrum of complex febrile seizures: insights from high-risk population genetic screening in a pediatric cohort
Source: Front Neurosci. 2026 Jun 5;20:1828448. doi: 10.3389/fnins.2026.1828448 (PMC13280790; doi:10.3389/fnins.2026.1828448)
Supplement: Supplementary file 3 [file Data_Sheet_1.xlsx]

## Sheet: Record_Counts
Dataset/Item	Count	Interpretation
Manuscript final analytic cohort	233	Main article denominator; do not replace with S3A row count.
S3A available detailed clinical narratives	156	Subset of detailed narratives available for de-identified publication.
S3B available testing records	60	Subset of de-identified testing records.
S3C available positive variant report records	37	Available positive report/variant-level records; not the full manuscript P/LP patient count.
S3D source negative case records	36	Original available negative-case source records before curation.
S3D curated negative case records for publication	34	After removing two non-cohort/non-CFS indication records.
S3D excluded source records	2	Excluded records are listed in Curation_Log.

## Sheet: S3A_Clinical_Subset_n156
Record_ID	Sex	Clinical_Features_Deidentified_English	Genetic_Test_Result	Gene	ACMG_Classification	Zygosity	Cohort_Count_Note
S3A-001	Male	one year earlier, the child (2017.11) early morning during sleep fever (exact body temperature unknown) after developed a seizure, presented as cried out once, upward eye deviation, generalized stiffness, limb shaking, impaired consciousness, lasted 1-2minutes. [date redacted]19.5.9during, interval 2month the child “” after developed fever, during fever developed a seizure, presentation was simil…	Negative				S3A is an available detailed clinical-narrative subset (n=156), not the full manuscript denominator (N=233).
S3A-002	Male	the child due to “ crying/irritability 1days, seizure once” on 2020year 1month 7day admitted. the child 1month 6day afternoon crying/irritability obvious, used glycerin enema after passed dry/hard stool once, no fever, no cough and rhinorrhea, crying/irritability improved. today the child with crying/irritability, on children’s hospital sought medical care, middle morning 10 approximately develop…	Positive	CSNK2A1:NM_177559. 2:c.593A>G (p.Lys198Ar	Likely pathogenic	Heterozygous	S3A is an available detailed clinical-narrative subset (n=156), not the full manuscript denominator (N=233).
S3A-003	Female	Chief complaint: 41dayswithin seizure episode four times, intermittent fever 3days. History of present illness: the child 41days ago (201 9-12-03) due to fever (39. 0°C) after developed a seizure, presented as staring, lip cyanosis, left side limb shaking, lasted 1-2minutes spontaneously resolved, resolved after fatigue. 20days after (12.24) the child seizure once presentation was similar to prev…	Negative				S3A is an available detailed clinical-narrative subset (n=156), not the full manuscript denominator (N=233).
S3A-004	Male	intermittent seizure 10months admitted, presented as during feeding, hands clenched, eyes mental, without facial color and lip cyanosis, lasted several seconds after spontaneously resolved. EEG showed abnormal pediatric EEG, occipital region variant/change slow, marked increase in slow-wave activity. relatively large amount multiple focal, generalized spikes, polyspikes, spikes, sharp waves, spik…	Positive	SCN8A:NM_014191. 3:c.2942G>C (p.Ser981Thr),Exon17/27	Likely pathogenic	Heterozygous	S3A is an available detailed clinical-narrative subset (n=156), not the full manuscript denominator (N=233).
S3A-005	Female	the child on 3.14day without obvious trigger developed fever, peak fever 38.5°C, without chills, spontaneously oral medication treatment, body temperature unable to to normal, no cough, no vomiting or diarrhea. half days ago the child developed a seizure, presented as impaired consciousness, upward eye deviation and staring, flexion and shaking of limbs, with drooling, without urinary/fecal incon…	Positive	CACNA1A:NM_0011272 21.1:c.3079C >T(p.His1027 Tyr),Exon19/ 47	VUS confirmed	Heterozygous	S3A is an available detailed clinical-narrative subset (n=156), not the full manuscript denominator (N=233).
S3A-006	Male	seizure 8months. 2019year 7month 24day without obvious trigger developed febrile seizure, presented as: head and eye deviation to the left, without facial color change, without limbs tonic, lasted approximately 20seconds approximately spontaneously resolved, no fever no cough without vomiting and diarrhea. interval 20 more than days after (8month 20day)onset1 times, presentation was similar to pr…	Negative				S3A is an available detailed clinical-narrative subset (n=156), not the full manuscript denominator (N=233).
S3A-007	Male	the child developed after one approximately without obvious trigger developed a seizure, presented as staring, with or without lip cyanosis, limbs tonic, mild shaking, with or without with head deviation to one side, lasted several seconds minutes-ten seconds minutes spontaneously resolved. moderate abnormal EEG, brain MRI no obvious abnormality. limbs possible mottled skin.	Positive	KCNQ2:NM_172107. 3:c.1179del (p.Leu394Ter),Exon10/17	Pathogenic	Heterozygous	S3A is an available detailed clinical-narrative subset (n=156), not the full manuscript denominator (N=233).
S3A-008	Female	intermittent seizure 4month. 2020year 1month due to fever developed a seizure, presented as: right-upward eye deviation, blinking, cyanosis of lips/face, tonic limb shaking, lasted 30seconds approximately resolved. after with seizure episode, sometimes with fever, sometimes without fever. intellectual and motor development normal. brain MRI: widened bilateral frontotemporal extracerebral spaces.	Positive	17q12(chr17:34524594-36285020)X1;1.76M	Pathogenic	HeterozygousDeletion	S3A is an available detailed clinical-narrative subset (n=156), not the full manuscript denominator (N=233).
S3A-009	Female	intermittent seizure 1year 2months. the child 1year 2months ago without obvious trigger developed fever, developed a seizure, presented as loss of consciousness, staring, limb shaking, intermittent seizure 7hours, with with mental asabnormal, presented as scratching/grabbing others, hitting others, shouting. brain MRI showed: bilateral ⻢, claustrum lesions. EEG showed generalized duringic dischar…	Negative				S3A is an available detailed clinical-narrative subset (n=156), not the full manuscript denominator (N=233).
S3A-010	Male	intermittent seizure episode with abnormal gait 25days. the child 25days ago developed a seizure episode, presented as staring or upward eye deviation, no lip cyanosis, throat vocalization, limbs and trunk shake movement, lasted 1 minute approximately resolved. at disease onset fever 3days, highest temperature 38.5. after multiple times episode, 7days developed abnormal gait, presented as wide-ba…	Negative				S3A is an available detailed clinical-narrative subset (n=156), not the full manuscript denominator (N=233).
S3A-011	Female	fever one days, episodic seizure six times admitted, with with blurred vision. brain MR no obvious abnormality. Past history: history of epilepsy.	Negative				S3A is an available detailed clinical-narrative subset (n=156), not the full manuscript denominator (N=233).
S3A-012	Female	intermittent seizure with fever 2days. the child 2days ago without obvious trigger developed a seizure, presented as staring, lip cyanosis, tonic limb shaking, lasted approximately 1-2minutes approximately resolved, day developed fever, 2dayswithin recurrent seizure, seizure approximately ten times. atrial septal defect, abnormal pediatric EEG. Past history: the child and2020.03one times, head, a…	Negative				S3A is an available detailed clinical-narrative subset (n=156), not the full manuscript denominator (N=233).
S3A-013	Female	3month within episodic seizure three times, 3month ago without obvious trigger during sleep developed throat middle onset, eyelid blinking, head deviation to the left, right side upper/up limb, lasted 10-20minutes resolved, two times during the episode with with fever. abnormal infant EEG, during sleep left side central, parietal, middle after temporal region small amount spikes, spike-and-wave.	Positive	SCN1A:NM_006920. 6:c.2556+3A> T,Intron17|28	Likely pathogenic	Heterozygous	S3A is an available detailed clinical-narrative subset (n=156), not the full manuscript denominator (N=233).
S3A-014	Male	myocardial enzyme profile abnormal5days, suspected myocarditis,DMD. developed febrile seizure.	Positive	FKRP:NM_024301.4:c.545A>G(p.Tyr182Cys),Exon4/4 FKRP:NM_024301.4:c.646C>T(p.Arg216Trp),	Likely pathogenic VUS confirmed	Heterozygous Heterozygous	S3A is an available detailed clinical-narrative subset (n=156), not the full manuscript denominator (N=233).
S3A-015	Male	fever impaired consciousness, upward eye deviation, tonic limb shaking, intermittent seizure 11year.	Positive	GABRG2:NM_000816.3:c.907G>A(p.Ala303Thr),Exon7|9	Likely pathogenic	Heterozygous	S3A is an available detailed clinical-narrative subset (n=156), not the full manuscript denominator (N=233).
S3A-016	Male	epilepsy, developmental delay.	Positive	SCN1A:NM_006920.6:c.1076del(p.Asn359IlefsTer20),Exon11|29	Likely pathogenic	Heterozygous	S3A is an available detailed clinical-narrative subset (n=156), not the full manuscript denominator (N=233).
S3A-017	Female	lasted fever 3days, intermittent seizure 2days, presented as: staring, lip cyanosis, limb stiffness, hands clenched, unresponsive to calling,1-2minutes spontaneously resolved, approximately 2-3hours episode one times. epilepsy fever-sensitive ?abnormal pediatric EEG.	Positive	Xq21.2q22.1(chrX:?_84502558-99551873_?)X1;15.05M	Pathogenic	HeterozygousDeletion	S3A is an available detailed clinical-narrative subset (n=156), not the full manuscript denominator (N=233).
S3A-018	Female	epilepsy, intermittent seizure fever 3days, presented as onset staring, lip cyanosis, with throat sound, without obvious limbs tonic, lasted approximately 1 minute resolved. right side possible cafe-au-lait spot. two left-to-right atrial-level shunts, patent foramen ovale or atrial septal defect.	Positive	16p11.2(chr16:?_29674991-30199601_?)*1;524.61Kb	Pathogenic	HeterozygousDeletion	S3A is an available detailed clinical-narrative subset (n=156), not the full manuscript denominator (N=233).
S3A-019	Female	febrile seizure.	Negative				S3A is an available detailed clinical-narrative subset (n=156), not the full manuscript denominator (N=233).
S3A-020	Female	febrile seizure, motor delay, right, height -3sd, head circumference small, low birth weight 1.6kg(< -3sd),⻓44cm(<-2sd).	Positive	PRRT2:chr16:29825016:NM_145239.3:c.649del(p.Arg217GlufsTer12),Exon2|4	Pathogenic	Mosaicism	S3A is an available detailed clinical-narrative subset (n=156), not the full manuscript denominator (N=233).
S3A-021	Female	fever, epilepsy, mitochondrial disease ?EEG showed abnormal pediatric EEG.	Negative				S3A is an available detailed clinical-narrative subset (n=156), not the full manuscript denominator (N=233).
S3A-022	Male	acute encephalopathy syndrome ?blood brain blood disease? central nervous system infection ? movement disorder ? dystonia (hypotonia)? cognitive impairment (transient intellectual impairment)? recovery phase of encephalitis (viral encephalitis immune-mediated injury)?(face) developmental delay ? torticollis (left side)? acute upper respiratory tract infection ? status epilepticus ?() pneumonia ?v…	Positive	NM_001127222.2:c.692T>G(p.Leu231Arg),Exon5|47	Likely pathogenic	Heterozygous	S3A is an available detailed clinical-narrative subset (n=156), not the full manuscript denominator (N=233).
S3A-023	Male	epilepsy (fever-sensitive)? epilepsy focal seizure ? pneumonia ?	Positive	NM_0011659 63.4:c.4786C >T(p.Arg1596 Cys),Exon28| 29	Pathogenic	Heterozygous	S3A is an available detailed clinical-narrative subset (n=156), not the full manuscript denominator (N=233).
S3A-024	Male	febrile seizure (FS plus)? epilepsy (fever-sensitive related ?)?	Negative				S3A is an available detailed clinical-narrative subset (n=156), not the full manuscript denominator (N=233).
S3A-025	Male	recurrent fever, with seizure	Negative				S3A is an available detailed clinical-narrative subset (n=156), not the full manuscript denominator (N=233).
S3A-026	Male	bronchopneumonia, febrile seizure, parainfluenza virus infection (llltype)	Negative				S3A is an available detailed clinical-narrative subset (n=156), not the full manuscript denominator (N=233).
S3A-027	Male	episodic seizure 2 times,: with seizure fever once, no limb motor disorder,onsetnormal. diagnosis: epilepsy ?	Negative				S3A is an available detailed clinical-narrative subset (n=156), not the full manuscript denominator (N=233).
S3A-028	Male	episode shake movement1year half, to date unable to speak long sentences, mild developmental delay,2years with fever history of convulsions, hands simian crease. involuntary movements ? developmental delay ?	Negative				S3A is an available detailed clinical-narrative subset (n=156), not the full manuscript denominator (N=233).
S3A-029	Male	epilepsy (focal seizure, myoclonic seizure),6months of age after developed fever after seizure	Negative				S3A is an available detailed clinical-narrative subset (n=156), not the full manuscript denominator (N=233).
S3A-030	Female	epilepsy focal seizure,in clustered seizures, fever-sensitive, focus on PCDH19 due to related	Negative				S3A is an available detailed clinical-narrative subset (n=156), not the full manuscript denominator (N=233).
S3A-031	Male	patent foramen ovale,four brain status. convulsive episode, epilepsy ? febrile seizure (complex type)?	Negative				S3A is an available detailed clinical-narrative subset (n=156), not the full manuscript denominator (N=233).
S3A-032	Female	febrile seizure (FS plus),one loss of consciousness	Positive	NM_001165963.4:c.3610T>C(p.Trp1204Arg)	Pathogenic	Heterozygous	S3A is an available detailed clinical-narrative subset (n=156), not the full manuscript denominator (N=233).
S3A-033	Male	febrile seizure 5years,twice afebrile convulsion. febrile seizure (FS plus)?	Positive	NM_001037.5:c.254G>A(p.Arg85His)	Pathogenic	Heterozygous	S3A is an available detailed clinical-narrative subset (n=156), not the full manuscript denominator (N=233).
S3A-034	Male	acute encephalopathy syndrome (febrile infection-related drug-resistant epilepsy/FIRES),Status epilepticus, brain edema, moderate anemia, electrolyte disturbance, myocardial enzyme profile abnormal, albumin abnormal, coagulation function abnormal, Acinetobacter baumannii infection, Pseudomonas aeruginosa infection	Negative				S3A is an available detailed clinical-narrative subset (n=156), not the full manuscript denominator (N=233).
S3A-035	Female	developmental delay, speech and motor delay, febrile seizure, with congenital heart disease,half yearsage outside hospital ventricular septal defect repair;faceabnormal,eye,MRI: bilateral frontal parietal lower/down within pointabnormalfocal,multiple as demyelinating changes, bilateral brain, enlarged cisterna magna	Positive	NM_001379403.1:c.928-14_947del	Pathogenic	Heterozygous	S3A is an available detailed clinical-narrative subset (n=156), not the full manuscript denominator (N=233).
S3A-036	Male	drug-resistant epilepsy, developmental delay, intellectual disability.	Positive	SCN8A:NM_001330260.2:c.5615G>A(p.Arg1872Gln),Exon27|27	Likely pathogenic	Heterozygous	S3A is an available detailed clinical-narrative subset (n=156), not the full manuscript denominator (N=233).
S3A-037	Male	febrile seizure, respiratory tract infection	Negative				S3A is an available detailed clinical-narrative subset (n=156), not the full manuscript denominator (N=233).
S3A-038	Female	fever 2days, suspected seizure three times, with febrile seizure history, brain MRI +DWI showed: right frontal and left occipital lower/downabnormal,focal demyelinating changes ? right side within small/hour, choroidal fissure cyst.	Negative				S3A is an available detailed clinical-narrative subset (n=156), not the full manuscript denominator (N=233).
S3A-039	Male	1year within febrile seizure seven times, afebrile convulsion once	Negative				S3A is an available detailed clinical-narrative subset (n=156), not the full manuscript denominator (N=233).
S3A-040	Male	the child due to “3hours within seizure once, fever 2hours ” admitted, admitted ago 3hours no obvious due to seizure once,abnormal EEG. in hospital confirmed diagnosis“face developmental delay ”. body showed: poor development, malnutrition. showed: cerebrospinal fluid middle possibleIgG oligoclonal bands; brain MRI +DWI: right side cerebellopontine angle cistern.	Negative				S3A is an available detailed clinical-narrative subset (n=156), not the full manuscript denominator (N=233).
S3A-041	Female	the child onset, vomiting after developed low fever,sleep presented, transient hemiplegia,4years3months had suspected disease course (vomiting, fever, sleep, limbs fatigue, ocular movement disorder),2Y to date with three times febrile seizure history,abnormal pediatric EEG, brain MRI +DWI showed: left occipital parietal brain presented face. metabolic encephalopathy ? ion channelopathy ?	Positive	NM_000702.4:c.2143G>A(p.Gly715Arg)	Pathogenic	Heterozygous	S3A is an available detailed clinical-narrative subset (n=156), not the full manuscript denominator (N=233).
S3A-042	Female	2months ago due to “ febrile seizure ” on outside hospital hospitalized, at disease onset with multiple times focal seizure,brain showed bodyPositive, decreased consciousness,easy, sometimes with involuntary movements, autoimmune encephalitis (during),multiple,onset low, elevated lactate, attention to inheriteddisease	Negative				S3A is an available detailed clinical-narrative subset (n=156), not the full manuscript denominator (N=233).
S3A-043	Male	due to “ fever 6hours, seizure once” admitted,childhood child during onset,Intellectual disability, language delay, poor logical ability, mild sensory integration dysfunction. abnormal EEG, occipital region slow movement obvious multiple	Negative				S3A is an available detailed clinical-narrative subset (n=156), not the full manuscript denominator (N=233).
S3A-044	Male	1monthswithin febrile seizure twice, presented as staring, lip cyanosis, drooling, limbs tonicseizure movement, unresponsive to calling, lasted approximately 3minutes resolved	Negative				S3A is an available detailed clinical-narrative subset (n=156), not the full manuscript denominator (N=233).
S3A-045	Male	the child onset ago with fever-sensitive history, epilepsy focal seizure onset,mother with febrile seizure history. Current diagnosis:brain disease(possible body syndrome), Dravet syndrome? respiratory tract infection	Positive	NM_001165963.4:c.1377+1G>T	Pathogenic	Heterozygous	S3A is an available detailed clinical-narrative subset (n=156), not the full manuscript denominator (N=233).
S3A-046	Male	epilepsy (fever-sensitive epilepsy syndrome ?), generalized tonic-clonic seizure [ generalized tonic-clonic seizure ], myoclonic seizure	Positive	NM_001165963.4:c.5063G>A(p.Gly1688Glu)	Likely pathogenic	Heterozygous	S3A is an available detailed clinical-narrative subset (n=156), not the full manuscript denominator (N=233).
S3A-047	Female	the child 1years within seizure three times,1years4months of age diarrhea after developed once seizure,2023year 7monthsonce febrile episode within again developed twice episode,2025year 1months6day again due to gastroenteritis diarrhea seizure once. convulsive episode ?	Negative				S3A is an available detailed clinical-narrative subset (n=156), not the full manuscript denominator (N=233).
S3A-048	Male	due to “ fever 2days, seizure four times” admitted, Current diagnosis febrile seizure, attention to fever-sensitive epilepsy. with suspected history: mother maternal grandmother history of epilepsy, maternal uncle,aunt with fever seizure history, attention to outside not due to.	Positive	NM_052874.5:c.90del(p.Asp30GlufsTer24)	Pathogenic	Heterozygous	S3A is an available detailed clinical-narrative subset (n=156), not the full manuscript denominator (N=233).
S3A-049	Female	6months of age developed developmental delay, strabismus,not. ago after,[date redacted] after developed afebrile convulsion once, presented as staring,face muscle seizure movement, tonic limb shaking, lasted approximately 4-5minresolved, seizure after the child fatigue. four times febrile seizure history.	Negative				S3A is an available detailed clinical-narrative subset (n=156), not the full manuscript denominator (N=233).
S3A-050	Male	2023year 8monthstimes developed febrile seizure,2025year 3monthsinonce febrile episode middle seizure four times.	Negative				S3A is an available detailed clinical-narrative subset (n=156), not the full manuscript denominator (N=233).
S3A-051	Male	due to “ intermittent fever 1, recurrent seizure 1days” admitted, Current diagnosis:brain disease,brain inflammation? convulsive episode,electric graphabnormal, acute upper respiratory tract infection. brain MRI showed left side frontal parietal brain.	Negative				S3A is an available detailed clinical-narrative subset (n=156), not the full manuscript denominator (N=233).
S3A-052	Female	due to “ lasted fever 2days, seizure twice” admitted. died brain disease, central nervous system infection ? convulsive episode,outside strabismus.	Negative				S3A is an available detailed clinical-narrative subset (n=156), not the full manuscript denominator (N=233).
S3A-053	Female	due to “ intermittent during fever seizure 2year 8months more than ” admitted,2023year,2024year year three times after fever seizure. Preliminary diagnosis: febrile seizure (complex type).	Negative				S3A is an available detailed clinical-narrative subset (n=156), not the full manuscript denominator (N=233).
S3A-054	Male	the child confirmed diagnosis“ epilepsy ”,[date redacted] fever with episode three times/ year.	Negative				S3A is an available detailed clinical-narrative subset (n=156), not the full manuscript denominator (N=233).
S3A-055	Female	convulsion, mother 8-9years with one times convulsion history, with fever, diagnosis:“ myocarditis ”.	Positive	NM_001165963.4:c.2575C>T(p.Arg859Cys)	Pathogenic	Heterozygous	S3A is an available detailed clinical-narrative subset (n=156), not the full manuscript denominator (N=233).
S3A-056	Female	due to “ intermittent seizure 20 more than days” admitted,24h video EEG:broad generalized, slow waves movement multiple, during sleep bilateral frontal, frontal middle. central middle region,small/hour spikes and multifocal possible not type sharp waves, measured awake during once focal seizure,variant/change astonic-Clonic episode, Current diagnosis: epilepsy (fever-sensitive related),(onset) ge…	Negative				S3A is an available detailed clinical-narrative subset (n=156), not the full manuscript denominator (N=233).
S3A-057	Male	febrile seizure,high, myocardial enzyme profile abnormal,,muscle high.	Positive	NM_004006.3:Exon3-7del	Pathogenic	Hemizygous	S3A is an available detailed clinical-narrative subset (n=156), not the full manuscript denominator (N=233).
S3A-058	Female	recurrent fever or afebrile convulsion 3-4year, EEG abnormal.	Negative				S3A is an available detailed clinical-narrative subset (n=156), not the full manuscript denominator (N=233).
S3A-059	Male	due to “ fever,onset and myocardial enzyme profile abnormal3days” admitted,CK:5176U/L↑,LDH-L:1861U/L↑,CK-MB:753.5U/L↑,LDI:170U/L↑, Current diagnosis:muscle malnutrition ?sound electric graphabnormal(two, three sharp small amount response flow, small amount).	Positive	NM_004006.3:Exon50del	VUS confirmed	Hemizygous	S3A is an available detailed clinical-narrative subset (n=156), not the full manuscript denominator (N=233).
S3A-060	Male	patient due to “15hours within seizure nine times” admitted,presented as generalized seizure,both/all without fever, EEG showed abnormal pediatric EEG, slow waves movement multiple; during sleep bilateral frontal, frontal middle and central middle region multiple small/hour spikes.	Positive	SCN1A:NM_001165963.3:c.4387T>C(p.Phe1463Leu),Exon26|29	Likely pathogenic	Heterozygous	S3A is an available detailed clinical-narrative subset (n=156), not the full manuscript denominator (N=233).
S3A-061	Male	the child (2018year 6month 30;9month age approximately) developed fever with seizure, presented as staring, lip cyanosis, tonic limb shaking, lasted approximately 30minutes approximately;4month episode, month episode one times, presentation was similar to previous episodes,multiple in low fever seizure.	Negative				S3A is an available detailed clinical-narrative subset (n=156), not the full manuscript denominator (N=233).
S3A-062	Male	head circumference >+2SD; epilepsy episode,drug substanceControllednot;developed abnormal.	Positive	SCN1A:chr2: 166904270:NM_0011659 63.3:c.1037C >T(p.Pro346L eu),Exon11|2 6	Likely pathogenic	Heterozygous	S3A is an available detailed clinical-narrative subset (n=156), not the full manuscript denominator (N=233).
S3A-063	female	febrile seizure ? acute upper respiratory tract infection ? the child fever once, seizure once, seizure once, presented as upward eye deviation,stare vision, lasted approximately 8minutes, developed lip cyanosis, mouth vomit, limbs tonic, without obvious shake movement. EEG abnormalwave(episode during): during sleep bilateral frontal, central, frontal middle, central middle region multiple low〜mi…	Positive	NM_0011659 63.4:c.2867T >C(p.Met956T hr),Exon18|2 9	Pathogenic	Heterozygous	S3A is an available detailed clinical-narrative subset (n=156), not the full manuscript denominator (N=233).
S3A-064	Female	the child fever once, seizure once, seizure once, presented as upward eye deviation,stare vision, lasted approximately 8minutes, developed lip cyanosis, mouth vomit, limbs tonic, without obvious shake movement. EEG abnormalwave(episode during): during sleep bilateral frontal, central, frontal middle, central middle region multiple low〜middle wave small/hour spikes onset,associated developed. Medi…	Positive	TSC2:NM_000548.5:c.3815-1G>A,Intron31|41	Likely pathogenic	Heterozygous	S3A is an available detailed clinical-narrative subset (n=156), not the full manuscript denominator (N=233).
S3A-065	Female	the child intermittent seizure half month (18day age), without obvious trigger developed a seizure episode, presented as eyes right side stare vision, head deviate right side, limb shaking, loss of consciousness, lasted 10seconds possible spontaneously resolved,10 more than times/ day. EEG showed:Burst suppression, awake during measured once partial/focal seizure (2.4),high °C loss, measured thre…	Positive	KCNQ2:NM_172107.4:c.928G>A(p.Gly310Ser),Exon7|17	Likely pathogenic	Heterozygous	S3A is an available detailed clinical-narrative subset (n=156), not the full manuscript denominator (N=233).
S3A-066	Female	the child intermittent limbs abnormalmovement1year, presented as upward eye deviation, hands clenched, limbs, seconds minutesresolved,5-six times/ day, treatment, with limbs abnormalmovement,presented as upper/up limb outside,lower/down limb upper/up,, lasted several seconds spontaneously resolved;⻓ EEG showed large amount focal, generalized spikes, sharp waves, spike-and-wave,sharp slow waves, l…	Positive	CACNA1:;NM_001205293.3:c.1054G>A(p.Gly352Arg),Exon7|48	Likely pathogenic	Heterozygous	S3A is an available detailed clinical-narrative subset (n=156), not the full manuscript denominator (N=233).
S3A-067	Male	the child 1years ago in fever or fatigue occurred seizure, presented as eye,vomit, mouth deviate with drooling, limb shaking one lower/down, lasted approximately 1-2seconds after spontaneously resolved, episode 1-3 times/ days;completed brain MRI: bilateral frontotemporal region brain outside, bilateral brain; EEG:abnormal pediatric EEG, relatively large amount multiple focal, generalized sharp w…	Positive	15q11-q13in continuedHeterozygousDeletionvariant/change,status andDeletiontypeASPositiveone.	Pathogenic	HeterozygousDeletion	S3A is an available detailed clinical-narrative subset (n=156), not the full manuscript denominator (N=233).
S3A-068	Female	the child and19days ago without obvious trigger developed suspected seizure, with 2presented:1one presented as decreased consciousness, mouth one movement, lip cyanosis, lasted approximately ten more than seconds resolved. 2 presented as loss of consciousness, eyes without mental,head after,upper/up, with or without hands spasm,resolved after fell asleep, lasted approximately 10 more than seconds…	Negative				S3A is an available detailed clinical-narrative subset (n=156), not the full manuscript denominator (N=233).
S3A-069	Female	the child today (2021year 5month 27day 06:00),grandmother ten more than minutes after without obvious trigger developed a seizure, presented as unresponsive to calling, staring, lip cyanosis, tonic limb shaking, without stool loss, lasted 2minutes after spontaneously resolved,resolved after fatigue fell asleep, disease course middle with dry cough, with rhinorrhea, no fever, without vomiting, dia…	Positive	PCDH19:NM_001184880.2:c.638G>T(p.Gly213Val),Exon1|6	Likely pathogenic	Heterozygous	S3A is an available detailed clinical-narrative subset (n=156), not the full manuscript denominator (N=233).
S3A-070	Male	the child 2month ago without obvious trigger middle developed a seizure once, presented as: staring, unresponsive to calling, right side upper/up limbtonic, right side mild shaking, lasted approximately ten more than seconds minutes spontaneously resolved,resolved after abnormal, no fever, no vomiting or diarrhea, mental status acceptable,not. after with intermittent seizure three times,as during…	Positive	TSC2:chr16: 2130366:NM_000548. 5:c.3598C>T (p.Arg1200Tr p),Exon30|42	Pathogenic	Heterozygous	S3A is an available detailed clinical-narrative subset (n=156), not the full manuscript denominator (N=233).
S3A-071	Female	the child on today day (2021year 6month 21day 11:00)in without obvious trigger lower/down developed a seizure once. presented as onset upward eye deviation and staring, lip cyanosis, limbs tonic, without with shake movement, loss of consciousness, unresponsive to calling, lasted approximately 3-4minutes resolved,resolved after fell asleep, no fever, without vomiting, without diarrhea. the child […	Negative				S3A is an available detailed clinical-narrative subset (n=156), not the full manuscript denominator (N=233).
S3A-072	Male	the child due to “ intermittent seizure episode 20days” admitted, after Discharge diagnosis as“ epilepsy, epilepsy focal episode ”24days, spontaneously drug7-8days, with days episode 1-twice. video EEG: EEG, during sleep small amount multifocal not type sharp waves, sharp slow waves, bilateral ago head developed, during sleep bilateral frontal, frontal middle region small amount small/hour spikes…	Positive	20q13.33(chr20:?_62065024-62078204_?)X1 13.18Kb KCNQ2 due to 2-8outside	Likely pathogenic	HeterozygousDeletion	S3A is an available detailed clinical-narrative subset (n=156), not the full manuscript denominator (N=233).
S3A-073	Male	the child developed after 23days hospitalized, Discharge diagnosis as: epilepsy ? electrolyte disturbance;within infection blood condition; child high blood condition;brain disease; EEG showed:abnormal child (sleep) EEG:1, left side ago frontal, frontal, central, parietal, temporal region sharp spike slow wave onset;2, brain electric graph; left side brain halfα β θhigh. 2years approximately,,, u…	Positive	KCNQ2:NM_172107.4:c.619C>T(p.Arg207Trp),Exon4|17	Likely pathogenic	Heterozygous	S3A is an available detailed clinical-narrative subset (n=156), not the full manuscript denominator (N=233).
S3A-074	Male	the child day (7month 4day early morning) without obvious trigger developed fever, highest body temperature 38.5°C, body temperature to normal, with mental response,sleep, with right side limb body without strength, presented as right side straight, unable to, right unable to lasting substance, unable to lower/down, day the child unable to, unable to presented, day vomiting, vomiting substance as…	Positive	ATP1A2:chr1:160106160:NM_000702.4:c.2563G>A(p.Gly855Arg),Exon18|23	Likely pathogenic	Heterozygous	S3A is an available detailed clinical-narrative subset (n=156), not the full manuscript denominator (N=233).
S3A-075	Female	the child on 1month ago without obvious trigger seizure once, presented as loss of consciousness, eyes and head one deviate, mouth, hands clenched, left side limb bodytonic,resolved after the child fatigue fell asleep. no fever, without vomiting and diarrhea. today again developed suspected episode once, presentation was similar to previous episodes. abnormal infant EEG, measured awake during twi…	Positive	SCN8A:chr12: 52183160:NM_0013302 60.2:c.4377C >A(p.Phe145 9Leu),Exon24 |27	Likely pathogenic	Heterozygous	S3A is an available detailed clinical-narrative subset (n=156), not the full manuscript denominator (N=233).
S3A-076	Female	the child on today day early morning (02:00 approximately) no obvious due to developed fever, highest body temperature 38.5°C, no cough, no rhinorrhea, nose, developed, vomiting/diarrhea,2:30 approximately developed a seizure, presented as loss of consciousness, eyes left side stare vision, right side mouth seizure movement, with drooling, lip cyanosis, hands clenched, tonic limb shaking, lasted …	Negative				S3A is an available detailed clinical-narrative subset (n=156), not the full manuscript denominator (N=233).
S3A-077	Male	the child confirmed diagnosis“ epilepsy ”(17year), at disease onset 7month age as febrile seizure,1years after without fever seizure,one limb body seizure, bilateral limb body seizure, ago mouth take(Valproate, left, Topiramate,). with episode. month,during episode multiple obvious. 7month age developed low fever seizure, with impaired consciousness, lasted approximately minutes resolved, after w…	Negative				S3A is an available detailed clinical-narrative subset (n=156), not the full manuscript denominator (N=233).
S3A-078	Male	the child 4months ago (2021year 4month 25day,6month age) without obvious trigger awake during developed a seizure, presented as 1one strabismus, loss of consciousness, lips, facial color, limbs, without limb shaking, lasted approximately 3—5minutes after resolved,resolved after fatigue, without fever and vomiting/diarrhea,to childhood hospital examined EEG (1hour), brain MRI, blood, with, blood b…	Positive	SCN1A:chr2: 166856290:NM_006920. 6:c.4252-4A> G,Intron24|2 8	Likely pathogenic	Heterozygous	S3A is an available detailed clinical-narrative subset (n=156), not the full manuscript denominator (N=233).
S3A-079	Male	" the child on 2years ago ([date redacted],1yearshalf age) during sleep developed a seizure,presented eyes right upper/up stare vision, lip cyanosis, mouth vomit, tonic limb shaking, hands clenched, unresponsive to calling, lasted approximately 1—2minutes resolved, ago mouth take, with 1month without episode. [date redacted]hospital⻓ video EEG:“ pediatric EEG,sleep eye during left side frontal re…	Positive	SCN8A:chr12: 52180350:NM_0013302 60.2:c.3967G >A(p.Ala1323 Thr),Exon22| 27	Likely pathogenic	Heterozygous	S3A is an available detailed clinical-narrative subset (n=156), not the full manuscript denominator (N=233).
S3A-080	Male	the child 8years ago (approximately 2013year 3month,6month age) without obvious trigger developed a seizure episode,times episode on during sleep developed, presented as limbs seizure movement, staring, loss of consciousness, unresponsive to calling, lips without, without mouth vomit, stool loss, lasted approximately ten more than minutes, given condition after resolved. 2013year 6month 7day soug…	Positive	SCN1A:chr2: 166898897:NM_0011659 63.3:c.2081C >G(p.Ser694T er),Exon15|2 9	Pathogenic	Heterozygous	S3A is an available detailed clinical-narrative subset (n=156), not the full manuscript denominator (N=233).
S3A-081	female	the child on after 8days without obvious trigger developed a seizure episode, seizure presented as blinking, screaming, limbs tonic, with face movement,times lasted approximately 10 more than seconds -20 more than seconds resolved, 5-10 more than times/ day, daysboth/all with episode, on 2021year 6month 3day [hospital redacted] child,completed brain MRI showed “ brain MRI no obvious abnormality ”…	Positive	KCNQ2;NM_172107.4:c.794C>T(p.Ala265Val)	Likely pathogenic	Heterozygous	S3A is an available detailed clinical-narrative subset (n=156), not the full manuscript denominator (N=233).
S3A-082	female	the child on 2days ago seizure once, presented as loss of consciousness, staring, lip cyanosis, jaw clenching, hands clenched, tonic limb shaking, approximately 4minutes resolved,resolved after the child fatigue,[hospital redacted] sought medical care,examined body temperature 38.4°C, no vomiting or diarrhea, head, head,“head” treatment, days16:00, 22:00 approximately seizure once, presentation w…	Negative				S3A is an available detailed clinical-narrative subset (n=156), not the full manuscript denominator (N=233).
S3A-083	Female	the child on 2days ago seizure once, presented as loss of consciousness, staring, lip cyanosis, jaw clenching, hands clenched, tonic limb shaking, approximately 4minutes resolved,resolved after the child fatigue,[hospital redacted] sought medical care,examined body temperature 38.4°C, no vomiting/diarrhea, head, head,“head” treatment, days16:00, 22:00 approximately seizure once, presentation was …	Negative				S3A is an available detailed clinical-narrative subset (n=156), not the full manuscript denominator (N=233).
S3A-084	Male	the child 2months more than ago ([date redacted])in fever 3days awake during onset limb shaking one lower/down,one days episode 3-4lower/down; at that time body temperature high39°C,fever after mental status acceptable,during not measured body temperature,3days after body temperature normal, disease course 7days the child developed a seizure episode, presented as staring, lip cyanosis, limbs shak…	Positive	NM_001040142.2:c.1570C>T(p.Arg524Ter)	Pathogenic	Heterozygous	S3A is an available detailed clinical-narrative subset (n=156), not the full manuscript denominator (N=233).
S3A-085	Male	2within seizure episode three times admitted, episode presented as:1, fell asleep not,onset throat vocalization, vomiting, vomiting gastric contents,onset facial color color, lip cyanosis, eyes, unresponsive to calling, without limb body stiff or shake movement, lasted approximately 5minutes approximately spontaneously resolved,or presented as:2, during sleep cough, vomiting gastric contents, app…	Negative				S3A is an available detailed clinical-narrative subset (n=156), not the full manuscript denominator (N=233).
S3A-086		the child on 4months ago ([date redacted]) developed fever, body temperature high39.2°C,not after developed a seizure, presented as loss of consciousness, staring, jaw clenching,throat vocalization, drooling, lip cyanosis, tonic limb shaking,small/hour stool loss, lasted approximately 40minutes approximately. hospitalized during the child one straight not awake, with intermittent seizure and feve…	Negative				S3A is an available detailed clinical-narrative subset (n=156), not the full manuscript denominator (N=233).
S3A-087	Female	the child 1monthshalf ago ([date redacted])seizure once, presented as upward eye deviation,stare vision, lip cyanosis,flow mouth, hands clenched, whole body stiff, without shake movement, lasted approximately 3-5minutes approximately resolved,resolved after 10minutes measured body temperature 39°C,[hospital redacted], diagnosis “ febrile seizure ”; days the child middle and middle,seizure once, p…	Negative				S3A is an available detailed clinical-narrative subset (n=156), not the full manuscript denominator (N=233).
S3A-088	Female	intermittent seizure 4months more than. the child on 10months of age developed a seizure, presented as upward eye deviation, lip cyanosis, tonic limb shaking, lasted 30 more than seconds resolved,resolved after fatigue, body temperature 38°C. 1months ago again developed fever seizure,one daysfour times, EEG showed abnormal. 1days ago the child again febrile seizure.	Negative				S3A is an available detailed clinical-narrative subset (n=156), not the full manuscript denominator (N=233).
S3A-089	Female	20dayswithin intermittent seizure four times. the child 20 more than days ago no obvious due to developed vomiting,as gastric contents,not, day more than ten times, with fever, body temperature high39.5°C. diarrhea stool,not, day more than ten times. disease course two days morning seizure one times, presented as staring, lip cyanosis, limbs tonic, unresponsive to calling, lasted approximately 1 …	Positive	body:NC_012920.1:m.3243A>G	Pathogenic		S3A is an available detailed clinical-narrative subset (n=156), not the full manuscript denominator (N=233).
S3A-090	Female	febrile seizure onset,times not fever seizure. episode presented as upward eye deviation, lips onset, hands clenched.	Negative				S3A is an available detailed clinical-narrative subset (n=156), not the full manuscript denominator (N=233).
S3A-091	Female	intermittent seizure 5year, lasted fever 2days, with developmental delay. 5year ago due to after fever developed a seizure, presented as staring, limbs tonic, lip cyanosis, approximately ten seconds resolved, after with multiple times seizure episode,middlethree times as afebrile convulsion,both/all with fever. developmental delay,5years, ago.	Negative				S3A is an available detailed clinical-narrative subset (n=156), not the full manuscript denominator (N=233).
S3A-092	Male	the child 9days ago no obvious due to developed a seizure, presented as loss of consciousness, staring, lip cyanosis,seizure movement, with or without limbs shake, with or without mouth vomit, lasted approximately one minutes resolved,resolved after consciousness clear/awake. day afternoon seizure one times, presentation was similar to previous episodes, lasted approximately one minutes resolved,…	Negative				S3A is an available detailed clinical-narrative subset (n=156), not the full manuscript denominator (N=233).
S3A-093	Female	intermittent fever with onset cough half months more than,20days after consciousness,1days. examined body: mouth vomit,body deviate left side, eyes left strabismus, with not since limb shaking, limbs muscle strength and muscle tone low,muscle,limb body movement, no seizure. MRI showed brain. height 25-5 0th,small/hour on normal child 3%.	Negative				S3A is an available detailed clinical-narrative subset (n=156), not the full manuscript denominator (N=233).
S3A-094	Male	strength developmental delay,drug-resistant epilepsy,, height after,suspected fever-sensitive epilepsy, Epileptic encephalopathy.	Positive	SCN1A:NM_00116596 3.1:c.775A>C (p.Ser259Arg), Exon6/26	Likely pathogenic	Heterozygous	S3A is an available detailed clinical-narrative subset (n=156), not the full manuscript denominator (N=233).
S3A-095	Female	intermittent fever with right side limb body no strength8months more than. 8months ago no obvious due to developed fever, body temperature 38°C, with vomiting twice, right side limb body one fatigue with, after multiple times developed head, limb body fatigue. EEG showed slow waves movement multiple,multiple large amount focal polyspikes, sharp waves, sharp slow waves, bilateral posterior head re…	Positive	ATP1A2:NM_00070 2.3:c.3061T>C (p.Ter1021Arg extTer28), Exo n23/23	not confirmed	Heterozygous	S3A is an available detailed clinical-narrative subset (n=156), not the full manuscript denominator (N=233).
S3A-096	Male	the child on year ago (2020year 1months,1years9months of age) no obvious due to lower/down developed a seizure, presented as 1 onset upward eye deviation,, without limb bodytonicshake movement, lasted several seconds after spontaneously resolved,resolved after abnormal, daysboth/all with episode,3-five times/ day, 1year 4months more than ago (2020.08) completed EEG examined showed “ measured awak…	Negative				S3A is an available detailed clinical-narrative subset (n=156), not the full manuscript denominator (N=233).
S3A-097	Male	the child on today days afternoon 14:00 approximately no obvious due to developed fever, highest body temperature 39.3°C, with chills, with vomiting once,,as gastric contents. seizure once, presented as loss of consciousness, eyes right side stare vision, jaw clenching, hands clenched, tonic limb shaking lower/down after onset. staring, unresponsive to calling lasted approximately 1hour,resolved …	Negative				S3A is an available detailed clinical-narrative subset (n=156), not the full manuscript denominator (N=233).
S3A-098	Male	the child 3months more than ago ([date redacted]) due to “onset cough 1, intermittent fever 5days, seizure once” on hospital sought medical care, cerebrospinal fluid high showed disease6type, EEG showed:abnormal pediatric EEG, during sleep broad generalized, multifocal slow waves, sharp slow waves, sharp slow waves, slow waves spikes lasted onset(ESES), right side ago head developed,electric appr…	Negative				S3A is an available detailed clinical-narrative subset (n=156), not the full manuscript denominator (N=233).
S3A-099	Female	the child today seizure once, presented as eyelid blinking, eyes one stare vision, unresponsive to calling, without limb shaking, lasted approximately 2minutes after vomiting stomach within, vomiting after mental, fell asleep, body temperature showed frontal temperature37.3°C,half hours after seizure one times, presented as onset during sleep one sound, developed staring, lip cyanosis, tonic limb…	Positive	1-5outsideDeletion			S3A is an available detailed clinical-narrative subset (n=156), not the full manuscript denominator (N=233).
S3A-100	Male	admitted ago 3hours the child no obvious due to developed fever, peak fever 40.0°C, no chills and, antipyretic treatment to normal,seizure once, presented as stare vision, unresponsive to calling, jaw clenching, tonic limb shaking, lasted unable to resolved, lasted approximately 30minutes resolved,resolved after consciousness not clear/awake, with recurrent seizure, onset after consciousness blur…	Positive	NM_0010077 92.1:c.384del (p.Trp128Cysf sTer39) HeterozygousDeletion-vus(Maternal)	Likely pathogenic	half	S3A is an available detailed clinical-narrative subset (n=156), not the full manuscript denominator (N=233).
S3A-101	Female	the child on ago no obvious due to developed fever, highest body temperature 38.6°C, with seizure, presented as loss of consciousness, eyes right stare vision, lip cyanosis, jaw clenching, hands clenched, tonic limb shaking, approximately ten seconds resolved,resolved after the child fatigue fell asleep, episode five times. abnormal pediatric EEG as slow waves; bilateral frontal, frontal region r…	Positive	NM_001184880.2:c.139C>T(p.Arg47Ter)	Pathogenic	Heterozygous	S3A is an available detailed clinical-narrative subset (n=156), not the full manuscript denominator (N=233).
S3A-102	Male	the child 10days ago developed a seizure, presented as episode,one as,one as staring, blinking, lip cyanosis, hands clenched, limb shaking,3dayswithin episode 10 more than times, with multiple times history of febrile seizures.	Negative				S3A is an available detailed clinical-narrative subset (n=156), not the full manuscript denominator (N=233).
S3A-103	Female	the child on 4months ago ([date redacted],6months of age) no obvious due to lower/down developed a seizure,presented sleep or clear/awake awake eyes left side strabismus,head sway movement, limb shaking (left side or right side), with or without loss of consciousness, lasted approximately 2minutes -2hours more than after resolved,resolved after mental response possible,ten more than days episode …	Positive	NM_001165963.3:c.1816_1817del(p.Asp606Ph efsTer21)	Pathogenic	Heterozygous	S3A is an available detailed clinical-narrative subset (n=156), not the full manuscript denominator (N=233).
S3A-104	Male	the child on 6days ago (3.5) no obvious due to developed fever, highest body temperature 40.1°C, no chills, with cough, with rhinorrhea, nose, at disease onset with vomiting once,,as gastric contents,one, no diarrhea,(3.5)19:00 seizure once, presented as loss of consciousness, staring, lip cyanosis, jaw clenching, hands clenched, approximately 20minutes resolved,resolved after the child fatigue f…	Positive	NM_000548.5:c.3132-1G>T	Pathogenic	Heterozygous	S3A is an available detailed clinical-narrative subset (n=156), not the full manuscript denominator (N=233).
S3A-105	Female	the child 2year 5months ago ([date redacted],5yearsage) no obvious due to fell asleep developed a seizure, presented as upward eye deviation, mouth, throat vocalization, limbs tonic, seconds minutesresolved, [date redacted]seizure once, presentation was similar to previous episodes, episode, presentation was similar to previous episodes, with loss, episode as1-twice/,1year 11months ago (2020.4) t…	Positive	NM_001040142.2:c.4309-2A>C	Pathogenic	Heterozygous	S3A is an available detailed clinical-narrative subset (n=156), not the full manuscript denominator (N=233).
S3A-106	Male	epilepsy,tonic—Clonic episode	Positive	NM_001040142.2:c.4912_4914delinsTGA(p.Arg1638Ter)	Pathogenic	Heterozygous	S3A is an available detailed clinical-narrative subset (n=156), not the full manuscript denominator (N=233).
S3A-107	Female	the child 16days ago (03.15) no obvious due to lower/down developed seizure,presented onset eyes left side stare vision, lip cyanosis,lower/down shake movement, with or without drooling from mouth corner, hands clenched, with or without tonic limb shaking, lasted approximately 1-2minutes spontaneously resolved, clear/awake awake and during sleep both/all with episode, interval 3-4days seizure-fre…	Positive	NM_172107.4:c.641G>A(p.Arg214Gln)	Likely pathogenic	Heterozygous	S3A is an available detailed clinical-narrative subset (n=156), not the full manuscript denominator (N=233).
S3A-108	Male	the child 1years ago (2020.07) fever with seizure twice, presented as 1 loss of consciousness, staring, hands clenched, limbs tonic, approximately 2-3minutes resolved, sought medical care on hospital,completed video EEG showed:abnormal pediatric EEG, slow waves movement multiple, ago head and posterior head region developed,“ febrile seizure complex type ”. 2020.09 developed recurrent afebrile se…	Negative				S3A is an available detailed clinical-narrative subset (n=156), not the full manuscript denominator (N=233).
S3A-109	Male	? developmental delay ? to date developmental delay, ago,,mental movement. brain hardabnormal.	Positive	GRIN2A:NM_00083 3.4:c.2845T>C (p.Phe949Le u), Exon14|14	VUS confirmed	Heterozygous	S3A is an available detailed clinical-narrative subset (n=156), not the full manuscript denominator (N=233).
S3A-110	Male	epilepsy, epilepsy focal seizure, developmental delay,grandmother response?	Positive	NM_0010401 42.2:c.794T> C(p.Ile265Th r),Exon7|27	VUS confirmed	Heterozygous	S3A is an available detailed clinical-narrative subset (n=156), not the full manuscript denominator (N=233).
S3A-111	Male	the child 1months more than ago ([date redacted]) no obvious due to developed fever, at disease onset body temperature high39.7°C,3-four times/ days, with rhinorrhea, fever 4days after developed a seizure, presented as upward eye deviation, limb shaking, lip cyanosis, loss of consciousness, lasted approximately seconds minutes spontaneously resolved. disease course two days developed Status epile…	Negative				S3A is an available detailed clinical-narrative subset (n=156), not the full manuscript denominator (N=233).
S3A-112	Male	epilepsy, after, with multiple times febrile seizure history, developed afebrile seizure.	Negative				S3A is an available detailed clinical-narrative subset (n=156), not the full manuscript denominator (N=233).
S3A-113	Female	the child 6days ago ([date redacted]) developed fever, body temperature high39.8°C, peak fever 1-twice/ days, no cough, no vomiting/diarrhea, with seizure once, presented as upward eye deviation, lip cyanosis, limbs straight, lasted unknown,half hours after sought medical care childhood measured body temperature 39.8°C,hospital middle the child sleep status. 2days ago the child had an episode scr…	Positive	NM_020732. 3:c.1486del (p.Arg496Glyf sTer6),Exon1| 20	Pathogenic	Heterozygous	S3A is an available detailed clinical-narrative subset (n=156), not the full manuscript denominator (N=233).
S3A-114	Male	the child 10months of age, due to after developed left half limb body,MRI showed, right side injury,1years4months of age fever with seizure, year four times fever, seizure disease course, brain MRI +MRA: bilateral movement variant/change variant/abnormal,movement minute multiple, right side region lesions variant/change.	Negative				S3A is an available detailed clinical-narrative subset (n=156), not the full manuscript denominator (N=233).
S3A-115	Female	1years first episode febrile seizure,1yearshalf after seizure without fever, presented as cry, hands, seizure, stiff straight,eye, lips onset, lasted 10seconds.	Negative				S3A is an available detailed clinical-narrative subset (n=156), not the full manuscript denominator (N=233).
S3A-116	Male	epilepsy ?within lesions (small/hour brain after)? Chief complaint: intermittent seizure episode 2year. History of present illness:2year ago (5months of age) no obvious due to developed a seizure episode, presented as 1 impaired consciousness, eyes one deviate, limb stiffness with or without limb shaking, lasted approximately 2-3minutes improved,[hospital redacted],headCT showed normal(mouth),not…	Positive	NM_0011659 63.3:c.3725_3736del(p.Ile1242_Arg1245del),Exon22| 29	VUS confirmed	Heterozygous	S3A is an available detailed clinical-narrative subset (n=156), not the full manuscript denominator (N=233).
S3A-117	Male	10dayswithin seizure episode 10 more than times, the child one ago ([date redacted]) no obvious due to developed a seizure episode, presented as staring, lip cyanosis, hands clenched, tonic limb shaking, lasted approximately 20-30seconds approximately resolved, days seizure episode seven times, without fever, no vomiting/diarrhea condition; interval one seizure-free,2days ago ([date redacted]) se…	Negative				S3A is an available detailed clinical-narrative subset (n=156), not the full manuscript denominator (N=233).
S3A-118	Male	intermittent asabnormal1months more than 1months more than ago the child family onset the child with not since shake head with with hands shake movement, day both/all with,both/all in clear/awake awake,sleep not,body times unknown; with staring, limbs onset, lasted seconds resolved, onset,mental response one,food appetite,sleep possible, stool 3-4day /times,small/hour stoolnormal. Medical history…	Positive	NM_001040142.2:c.2674G >T(p.Val892P he),Exon16|27 NM_003560.4:c.991G>T (p.Asp331Ty r),Exon7|17	Pathogenic Pathogenic	Heterozygous Homozygous	S3A is an available detailed clinical-narrative subset (n=156), not the full manuscript denominator (N=233).
S3A-119	Female	4dayswithin seizure four times. the child 4days ago no obvious due to developed a seizure episode,body presented as 1consciousness lower/down, limb stiffness, facial color lip cyanosis, blood, no limb shaking, lasted approximately 4-5seconds after spontaneously resolved,resolved after presented abnormal, days intermittent episode three times,presented upper/up,2days ago the child due to fever fam…	Positive	NM_001080.3:c.294_300d el(p.Arg99ProfsTer30),Exon1|10 NM_001080. 3:c.1529C>T (p.Ser510Ph e),Exon10|10	Likely pathogenic Likely pathogenic	Heterozygous Heterozygous	S3A is an available detailed clinical-narrative subset (n=156), not the full manuscript denominator (N=233).
S3A-120	Female	epilepsy ? seizure episode, after fever developed EEG showed abnormal	Negative				S3A is an available detailed clinical-narrative subset (n=156), not the full manuscript denominator (N=233).
S3A-121	Male	intermittent episodic seizure 1year 8months,abnormal pediatric EEG. head/brain: bilateral parietal occipital abnormal. movement,age child,substance.	Positive	SCN1A:NM_00116596 3.1:c.580G>A (p.A sp194Asn), Exon4|26	Likely pathogenic	Heterozygous	S3A is an available detailed clinical-narrative subset (n=156), not the full manuscript denominator (N=233).
S3A-122	Male	the child confirmed diagnosis“ epilepsy ”10month,, Family history:during with suspected history,sister with “ febrile seizure ” history., right lasting substance, left clench unable to,not,not father mother,during middle. body:body important15.0kg,mental clear/awake,response,mental(one),, left side limb body muscle strength4, muscle tone high,response,ClonicNegative. abnormal EEG: occipital regio…	Positive	NM_015981. 4:c.973G>C (p.Asp325Hi s),Exon13|19	VUS confirmed	Heterozygous	S3A is an available detailed clinical-narrative subset (n=156), not the full manuscript denominator (N=233).
S3A-123	Male	epilepsy ?drug-resistant epilepsy ? the child confirmed diagnosis“ epilepsy ”(4month age onset at that time fever with seizure),6month age after 1 episode once without fever, with episode 4-five times/ month abnormal EEG: generalized sharp slow waves, spike-and-wave onset. developed4half month, fever seizure 40minutes. 6month after one episode one times,times episode one seizure movement,slow who…	Positive	NM_0011659 63.4:c.1129C >T(p.Arg377T er),Exon11|29	Pathogenic	Heterozygous	S3A is an available detailed clinical-narrative subset (n=156), not the full manuscript denominator (N=233).
S3A-124	Male	no obvious due to developed episodic seizure, during the episode presented as eyes right side stare vision, lips, facial color cyanosis, mouth vomit, limbs tonic, approximately 1-2minutes approximately spontaneously resolved. EEG showed abnormal pediatric EEG, right ago, frontal, central region relatively large amount θ,wave, spikes, awake during obvious. brain MRI not abnormal. vision onset elec…	Positive	SCN9A:NM_002977.3:c.3 772del (p.Ser125 8LeufsTer5), Exon21|27	VUS confirmed	Heterozygous	S3A is an available detailed clinical-narrative subset (n=156), not the full manuscript denominator (N=233).
S3A-125	Male	intermittent seizure episode 1years, no obvious due to during sleep developed head, hands clenched, limb shaking 1lower/down, lasted ten seconds after spontaneously resolved, day episode 5-6 times. 2019.2months during fever developed a seizure, presented as loss of consciousness, jaw clenching,upper/up limb,lower/down limbtonic, lasted 2minutes resolved. during developed episode, presented as res…	Positive	WDR62:NM_00108396 1.1:c.3220+4G>C (splice_region_v ariant), Intron26|31	VUS confirmed	Homozygous	S3A is an available detailed clinical-narrative subset (n=156), not the full manuscript denominator (N=233).
S3A-126	Male	epilepsy,3h video EEG normal, brain MRI:brain notabnormal, right side brain	Positive	NM_0011 65963.3: c.3716A> G Exon22|2 9	Pathogenic	Heterozygous	S3A is an available detailed clinical-narrative subset (n=156), not the full manuscript denominator (N=233).
S3A-127	Male	2dayswithin seizure 1twice the child 2days ago (2.28 2point) without obvious trigger developed a seizure, presented as lip cyanosis, hands tight clench, limbs tonic, staring, lasted 3-4minutes,possible spontaneously resolved,resolved after mental clear/awake,mental response possible,possible spontaneously grandmother, interval 2hours (4point) the child again developed a seizure, seizure ago, last…	Positive	NM_0010401 42.2:c.754A> G(p.Met252V al),Exon7|27	Likely pathogenic	Heterozygous	S3A is an available detailed clinical-narrative subset (n=156), not the full manuscript denominator (N=233).
S3A-128	female	intermittent seizure 10years the child 10year ago 8month age(2012. 11) developed during sleep seizure,presented impaired consciousness, upward eye deviation, mouth vomit, with limb shaking, without obvious tonic, lasted 1 minute approximately improved, after on hospital confirmed diagnosis“ epilepsy ”, given mouth take,Controllednot,Oxcarbazepineand mouth take, with episode,Oxcarbazepine,Topirama…	Positive	NM_0011659 63.4:c.664C> T(p.Arg222Te r),Exon8|29 NM_021096. 4:c.2209C>T (p.Arg737Cy s),Exon12|37	Pathogenic Likely pathogenic	Heterozygous Heterozygous	S3A is an available detailed clinical-narrative subset (n=156), not the full manuscript denominator (N=233).
S3A-129	Male	one year within recurrent febrile seizure four times, presented as staring, lip cyanosis, limbs tonic, unresponsive to calling, lasted approximately ten more than seconds minutesresolved,mental food appetite,sleep. variant/abnormal abnormal pediatric EEG,MRI showed bilateral frontal parietal brain focal demyelinating changes multiple.	Negative				S3A is an available detailed clinical-narrative subset (n=156), not the full manuscript denominator (N=233).
S3A-130	Female	2019year 7months, first episode episode, on fever status,, limbs stiff, bilateral shake movement, upward eye deviation, mouth cyanosis, lasted one minutes. 2019year 1 0monthstwo times episode,not on fever status,presented and first episode episode, mouth vomit saliva.	Positive	14q32.12-32.33(c hr14:93814359-1 07289035)x3	Likely pathogenic	Duplication	S3A is an available detailed clinical-narrative subset (n=156), not the full manuscript denominator (N=233).
S3A-131	Male	the child developed after 7days, no obvious due to developed a seizure, presented as eyes one stare vision, limbs tonic, unresponsive to calling, lip cyanosis, lasted approximately 1 minute resolved,1days within seizure five times, seizure both/all on fell asleep not or awake developed,resolved after movement abnormal, seizure afebrile,to local hospital hospitalized treatment, discharged after ap…	Positive	KCNQ2:NM_172107.3:c.998G>A (p.Arg333Gln),Exon7|17	Likely pathogenic	Heterozygous	S3A is an available detailed clinical-narrative subset (n=156), not the full manuscript denominator (N=233).
S3A-132	Female	intermittent seizure 20 more than days,20 more than days ago the child family onset the child with suspected seizure, presented as:head after, upward eye deviation or stare vision, no facial color cyanosis, whole body stiff, lasted 10seconds approximately. abnormal infant EEG:high °C loss(during sleep onset-), measured the child during sleep one times minute→completedSpasm episode.	Positive	KCNQ2:NM_172107.3:c.2 048_2051dup (p.Cys685ArgfsTe r181), Exon17|17	Likely pathogenic	Heterozygous	S3A is an available detailed clinical-narrative subset (n=156), not the full manuscript denominator (N=233).
S3A-133	Female	due to “ intermittent seizure 3years ” admitted,3year ago due to after fever seizure, presented as upward eye deviation, lip cyanosis, mouth vomit, hands clenched, tonic limb shaking, lasted approximately 20sto2min, body temperature one straight unable to to normal, at that time 5days seizure 60 more than times,abnormal pediatric EEG.	Positive	PCDH19:NM_001105243.1:c.693dupC (p.Asn232GlnfsTer2)	VUS confirmed	Heterozygous	S3A is an available detailed clinical-narrative subset (n=156), not the full manuscript denominator (N=233).
S3A-134	Female	due to intermittent fever 1days, vomiting with intermittent seizure half days, admitted. the child 1days ago no obvious due to developed fever, body temperature high38.6°C. with cough, onset cough, difficult to cough developed, spontaneously take drug, fever no improved. half days ago the child developed vomiting one times, with seizure, mouth deviate, staring,deviate one, limb shaking, loss of c…	Positive	Xp11.22-p11.23 Duplication	VUS confirmed		S3A is an available detailed clinical-narrative subset (n=156), not the full manuscript denominator (N=233).
S3A-135	Male	the child due to “7monthswithin fever with seizure three times” admitted,1yearsage no obvious due to developed fever, body temperature 38°Cupper/up, with seizure one times, presented as loss of consciousness, upward eye deviation, lip cyanosis, with drooling, with tonic limb shaking, no urinary/fecal incontinence, lasted approximately 2-3minutes spontaneously resolved,resolved after mental status…	Negative				S3A is an available detailed clinical-narrative subset (n=156), not the full manuscript denominator (N=233).
S3A-136	Male	no obvious due to developed a seizure, presented as: upward eye deviation or stare vision, left side deviate, facial color cyanosis, tonic limb shaking, lasted approximately seconds minutes to not1 minute, daysboth/all with episode, days approximately 10 more than times episode,both/all without with fever, vomiting/diarrhea. limbs notabnormal,movement no, muscle tone abnormal, no limb body, bilat…	Positive	KCNQ2:NM_004518.4:c.1025C>T (missense_variant&splice_region_variant)	VUS confirmed	Heterozygous	S3A is an available detailed clinical-narrative subset (n=156), not the full manuscript denominator (N=233).
S3A-137	Female	febrile seizure	Negative				S3A is an available detailed clinical-narrative subset (n=156), not the full manuscript denominator (N=233).
S3A-138	Male	whole body seizure and shake movement, ago onset disease days7-eight times, during sleep episode (epilepsy)	Positive	SCN9A:NM_002977.3:c.4691C>A (p.Thr1564Asn)	VUS confirmed	Heterozygous	S3A is an available detailed clinical-narrative subset (n=156), not the full manuscript denominator (N=233).
S3A-139	Female	1.Absence epilepsy;2.suspected body1	Positive	KCNQ2:NM_004518.4:c.1292A>G (p.Gln431Arg)	VUS confirmed	Heterozygous	S3A is an available detailed clinical-narrative subset (n=156), not the full manuscript denominator (N=233).
S3A-140	Female	Status epilepticus,Complex febrile seizure. suspectedDravet	Negative				S3A is an available detailed clinical-narrative subset (n=156), not the full manuscript denominator (N=233).
S3A-141	Female	episode seizure 2year,in during sleep episode,eye,,shake, limbs bilateral shake movement1-2seconds minutes, developmental delay,vomit with point not clear/awake,,onset strength, poor attention,not.	Positive	MECP2:NM_004992.3:c.1164_1207delACCTCCACCTGAGCCCGAGAGCTCCGAGGACCCCACCAGCCCCC (p.Pro389Ter)	Pathogenic	Heterozygous	S3A is an available detailed clinical-narrative subset (n=156), not the full manuscript denominator (N=233).
S3A-142	Female	child Spasm,suspectedLGS	Positive	SCN8A:Chr12:52082568:NM_00117798 4.2:c.641G>A (p.Gly214Asp)	Pathogenic	Heterozygous	S3A is an available detailed clinical-narrative subset (n=156), not the full manuscript denominator (N=233).
S3A-143	Male	1years febrile seizure,5years vomiting head,low seizure, after high,6years, 7years year episode one times,and5yearsone;small/hour,strength,easy disease,strength no.	Negative				S3A is an available detailed clinical-narrative subset (n=156), not the full manuscript denominator (N=233).
S3A-144	Male	6monthshigh39°C first episode seizure. 6months to date, months seizure one times, fever 38°C approximately episode, after face times not fever episode. afebrile during the episode, staring,flow mouth, lips onset, head deviation to one side. fever during the episode, upward eye deviation, lips onset,shake movement.	Positive	SCN1A:NM_001165963.1:c.6 02+1G>A (splice_don or_variant)	Pathogenic	Heterozygous	S3A is an available detailed clinical-narrative subset (n=156), not the full manuscript denominator (N=233).
S3A-145	Female	eye, right eye left eye obvious. onset multiple, approximately small/hour not one,,body. to date 15months unable to and. the child one months due to intermittent fever, seizure admitted	Positive	TREX1:NM_033629.3:c.2 94dupA (p.Cys99 MetfsTer3) TREX1:NM_033629.3:c.3 52C>G (p.Pro118 Ala)	VUS confirmed VUS confirmed	Heterozygous Heterozygous	S3A is an available detailed clinical-narrative subset (n=156), not the full manuscript denominator (N=233).
S3A-146	Female	10months23, seizure. 3dayswithin episode three times, presented as upward eye deviation blinking,flow mouth, lips onset, impaired consciousness, with right side or left side limb shaking. episode lasted status10minutes. during the episode afebrile. episode after with fever.	Positive	SCN1A:NM_001202435.1:c.8 17C>G (p.Leu273Val)	Likely pathogenic	Heterozygous	S3A is an available detailed clinical-narrative subset (n=156), not the full manuscript denominator (N=233).
S3A-147	Female	the child 1 ago developed fever,high40°C,cough, no vomiting/diarrhea, no seizure, diagnosis as“ whole body inflammation condition response syndrome ”,head infection treatment 6days, body temperature 3days, discharged after one days again developed fever,high40°C, peak fever unknown, with eyes stare vision and shake movement, diagnosis as“blood condition”. developed with “brain disease”, diagnosis…	Negative				S3A is an available detailed clinical-narrative subset (n=156), not the full manuscript denominator (N=233).
S3A-148	Female	diarrhea 20 more than days, febrile seizure once; brain MRI: bilateral brain, brain, vision and body.	Positive	SCN8A:Chr12:52159789/NM_001177984.2:c.2 879T>A (p.Val960Asp)	Pathogenic	Heterozygous	S3A is an available detailed clinical-narrative subset (n=156), not the full manuscript denominator (N=233).
S3A-149	Female	intermittent fever 8days,vomit not clear/awake5days, intermittent seizure 2days. with fever history of convulsions. Past history: on 2.5years developed fever,, sleep not, cough developed fatigue, hands shake movement,seizure movement,flow condition,1year episode,6years after approximately 1-2year episode one times. on hospital“ movement disorder ”, mouth take1years,therapy not obvious	Positive	TBC1D24:Chr16:2550850/NM_001199107.1:c.1571G>C (p.Arg524Pro) TBC1D24:Chr16:2546829/NM_001199107.1:c.680G>A (p.Arg227Gln)	Likely pathogenic Likely pathogenic	Heterozygous Heterozygous	S3A is an available detailed clinical-narrative subset (n=156), not the full manuscript denominator (N=233).
S3A-150	Male	patient on 2year 4months more than ago during fever developed a seizure, during the episode presented as upward eye deviation, lip cyanosis, approximately 1 0seconds minutes approximately spontaneously resolved,resolved after sleep, at disease onset one days episode once, no vomiting/diarrhea, after not episode. 2016year 11months no obvious due to developed point head movement,multiple as movemen…	Negative				S3A is an available detailed clinical-narrative subset (n=156), not the full manuscript denominator (N=233).
S3A-151	Male	1years first episode convulsive episode, afebrile. 1years3months-1years5months, episode 10 more than times, head deviation to one side, staring, lips onset, mouth vomit. bilateral stiff straight shake movement. muscle tone high, developmental delay,brain electric hard showed abnormal child brain electric. diagnosis diagnosis suspected face developmental delay with epilepsy.	Positive	GRIN2A:Chr16:9862737/NM_000833.3:c.2 566C>G (p.Arg85 6Gly)	VUS confirmed	Heterozygous	S3A is an available detailed clinical-narrative subset (n=156), not the full manuscript denominator (N=233).
S3A-152	Male	1hour within seizure once, lasted 40-50min, presented as stare vision, mouth vomit, limbs tonic. Status epilepticus. older brother 7years,2years confirmed diagnosis small/hour middle.	Positive	SCN1A:Chr2:166895930:NM_001165963.1:c.2 589+3A>T (splice_reg ion_variant&intron_v ariant) AGXT:Chr2:241808296:NM_000030.2:c.14 A>G (p.Lys5Arg)" AGXT:Chr2:241808314:NM_000030.2:c.32 C>G (p.Pro11Arg)"	Likely pathogenic VUS confirmed Likely pathogenic	Heterozygous Heterozygous Heterozygous	S3A is an available detailed clinical-narrative subset (n=156), not the full manuscript denominator (N=233).
S3A-153	Male	seizure, limbs movement, foaming with whole body, staring, lip cyanosis, hands clenched,upper/up limb shake movement,suspected“ epilepsy ”	Positive	KCNQ2:Chr20:62103816:NM_172107.3:c.1A>G (p.Met1?)	Pathogenic	Heterozygous	S3A is an available detailed clinical-narrative subset (n=156), not the full manuscript denominator (N=233).
S3A-154	Male	the child year ago no obvious due to developed high fever, highest body temperature 39.5°C, with chills,cough, no rhinorrhea, nose, no developed, no vomiting/diarrhea, seizure one times, presented as loss of consciousness, upward eye deviation, lip cyanosis, jaw clenching, hands clenched, tonic limb shaking, approximately 13 more than minutes resolved,resolved after sleep, seizure body temperatur…	Negative				S3A is an available detailed clinical-narrative subset (n=156), not the full manuscript denominator (N=233).
S3A-155	Male	patient morning developed a seizure one times, presented as staring, lip cyanosis, lasted approximately 1 minute possible spontaneously resolved, no fever, no vomiting/diarrhea. day again developed a seizure, lasted approximately 1-2min,drug substance after with intermittent episode, left side limb body as. head/brain CT no obvious abnormality. 2016-1 2-26abnormal EEG:middle possible left side br…	Positive	SCN1A:Chr2:166911190;NM_001165963.1:c.5 60G>T (p.Arg187Leu)	Likely pathogenic	Heterozygous	S3A is an available detailed clinical-narrative subset (n=156), not the full manuscript denominator (N=233).
S3A-156	Female	no obvious due to fever, seizure once, presented as staring upper/up, unresponsive to calling, limbs tonicClonic, mouth vomit,5minutes after resolved, seizure twice,3minutes after resolved. the child EEG,strength and movement developmental delay, diagnosis as condition. eye,high, muscle tone low.	Negative				S3A is an available detailed clinical-narrative subset (n=156), not the full manuscript denominator (N=233).

## Sheet: S3B_Testing_Subset_n60
Record_ID	Testing_Result	Clinical_Classification	Sex	Age	Diagnosis	Phenotype_Deidentified	Gene	Clinical_History_Deidentified	Family_History_Deidentified	Clinical_Recommendation_Reason	Detection_Product	Sample_Type	Sample_Volume	Test_Purpose	Family_Relationship	Subset_Note
S3B-001	Negative	Suspected hereditary disorder	Female					multiple times occurred seizure	patient paternal grandmother younger brother girl due to epilepsy past died	epilepsy to be ruled out	N048: comprehensive epilepsy gene testing panel V2	Whole blood	4ml			Available de-identified testing-record subset; not the full manuscript denominator.
S3B-002	Positive	Suspected hereditary disorder	Female					multiple times occurred afebrile convulsion		epilepsy to be ruled out	N048: comprehensive epilepsy gene testing panel V2	Peripheral blood	4ml			Available de-identified testing-record subset; not the full manuscript denominator.
S3B-003	Negative	Suspected hereditary disorder	Female					multiple times occurred afebrile seizure		epilepsy to be ruled out	N048: comprehensive epilepsy gene testing panel V2	Peripheral blood	4ml			Available de-identified testing-record subset; not the full manuscript denominator.
S3B-004	Positive	Suspected hereditary disorder	Male					due to “ intermittent seizure 2years ” admitted. the child 7months of age during fever developed a seizure, presented as upward eye deviation, jaw clenching, hands clenched, tonic limb shaking, body temperature 38°C. after multiple times disease with fever, afebrile, low fever seizure. Discharge diagnosis: epilepsy, epilepsy focal seizure.			N048: comprehensive epilepsy gene testing panel V2	Peripheral blood	2ml			Available de-identified testing-record subset; not the full manuscript denominator.
S3B-005	Negative	Suspected hereditary disorder	Male					ago days evening/night febrile seizure twice. abnormal EEG, marked increase in slow-wave activity, left side posterior head region developed& EEG power possibleabnormalvariant/change. Past history:since half years with fever seizure,one year 1-twice, with 10 multiple times, with fever no seizure, no afebrile seizure Preliminary diagnosis: febrile seizure (FS plus)	paternal grandfather father 2girl with epilepsy		N048: comprehensive epilepsy gene testing panel V2	Peripheral blood	3ml			Available de-identified testing-record subset; not the full manuscript denominator.
S3B-006	Positive	Suspected hereditary disorder	Male					1year multiple, febrile seizure five times,times body temperature 38.5-39°C, seizure 1-2minutes. Preliminary diagnosis: febrile seizure.			N048: comprehensive epilepsy gene testing panel V2	Peripheral blood	3ml			Available de-identified testing-record subset; not the full manuscript denominator.
S3B-007	Positive	Suspected hereditary disorder	Male					the child confirmed diagnosis“ epilepsy (SCN1), Dravet syndrome”4years, interval 8months seizure-free, last episode during the episode 2022.2.6, [date redacted], episode four times, both awake and asleep with. Preliminary diagnosis: epilepsy			N048: comprehensive epilepsy gene testing panel V2	Peripheral blood	3ml			Available de-identified testing-record subset; not the full manuscript denominator.
S3B-008	Negative	Suspected hereditary disorder	Female					fever 2days more than, highest body temperature 38.3°C, seizure three times. Preliminary diagnosis: febrile seizure	father and paternal aunt in childhood had febrile seizure history		N048: comprehensive epilepsy gene testing panel V2	Peripheral blood	3ml			Available de-identified testing-record subset; not the full manuscript denominator.
S3B-009	Positive	Suspected hereditary disorder	Female					1years with fever seizure, to date with 5-six times. [date redacted] early morning no obvious due to developed fever seizure once, body temperature 38.6°C, seizure presented as generalized seizure, lasted approximately 3-5minutes resolved. Preliminary diagnosis: febrile seizure			N048: comprehensive epilepsy gene testing panel V2	Peripheral blood	3ml			Available de-identified testing-record subset; not the full manuscript denominator.
S3B-010	Positive	Suspected hereditary disorder	Female					3days ago body temperature 39.5°C,one dayswithin febrile seizure three times. Past history:2022.12 first episode febrile seizure twice. Preliminary diagnosis: febrile seizure (complex type)	mother: depression & maternal grandmother: with psychiatric problems, with developed epilepsy condition.		N048: comprehensive epilepsy gene testing panel V2	Peripheral blood	3ml			Available de-identified testing-record subset; not the full manuscript denominator.
S3B-011	Negative	Suspected hereditary disorder	Male					2monthswithin seizure three times. the child on 4months no obvious due to developed fever, body temperature 39°C, with seizure once, lasted 20minutes approximately, after resolved. 5multiple monthsand2014.1.5day febrile seizure,times1-2minutes resolved.	mother in childhood with a history of febrile seizures		N048: comprehensive epilepsy gene testing panel V2	Peripheral blood	2ml			Available de-identified testing-record subset; not the full manuscript denominator.
S3B-012	Negative	Suspected hereditary disorder	Male					fever 2days, seizure twice. body temperature 38.5-39.5°C, seizure 1 minute approximately. Past history: with 7-eight times febrile seizure history.	paternal grandmother: schizophrenia		N048: comprehensive epilepsy gene testing panel V2	Peripheral blood	2ml			Available de-identified testing-record subset; not the full manuscript denominator.
S3B-013	Positive	Suspected hereditary disorder	Female					1year 10monthswithin due to febrile seizure seven times. Past history:[hospital redacted] sought medical care, showed abnormal EEG. Discharge diagnosis: generalized epilepsy with GEFS+.	mother in childhood with febrile seizure history		N048: comprehensive epilepsy gene testing panel V2	Peripheral blood	2ml			Available de-identified testing-record subset; not the full manuscript denominator.
S3B-014	Negative	Suspected hereditary disorder	Female					2year half within febrile seizure 4-five times. the child on 4years no obvious due to developed fever seizure, body temperature 38.6°C, seizure presented as staring, lip cyanosis, foaming, limbs tonicseizure movement, unresponsive to calling, lasted 1-2minutes resolved, to date already with 4-five times. Preliminary diagnosis: febrile seizure (type?)	father older brother in childhood with seizure one times(body unknown)		N048: comprehensive epilepsy gene testing panel V2	Peripheral blood	2ml			Available de-identified testing-record subset; not the full manuscript denominator.
S3B-015	Positive	Suspected hereditary disorder	Female					morning seizure one times after fever 2days, with vomiting, approximately 7-8minutes resolved. Past history:3-4years first episode febrile seizure one times,5yearstwo times febrile seizure. Preliminary diagnosis: febrile seizure (complex type ?)			N048: comprehensive epilepsy gene testing panel V2	Peripheral blood	2ml			Available de-identified testing-record subset; not the full manuscript denominator.
S3B-016	Negative	Suspected hereditary disorder	Male	2years15days		Chief complaint:1year 3months febrile seizure {3}times History of present illness: the child on 9months no obvious due to developed fever seizure one times, body temperature 39°C, seizure not generalized seizure, lasted approximately 2-4minutes resolved,resolved after fatigue,fever after mental, response possible,give antipyretic treatment condition. 2022.12and2023.11 again episode one times. Pre…			mother in childhood with a history of febrile seizures.	Preliminary diagnosis: febrile seizure	N048: comprehensive epilepsy gene testing panel V2	Peripheral blood		testing		Available de-identified testing-record subset; not the full manuscript denominator.
S3B-017	Negative	Suspected hereditary disorder	Male	3years3months20days		Chief complaint:FS History of present illness:2023.1and2023.6FSonce Preliminary diagnosis: febrile seizure;			younger brother with multiple times febrile seizure history	epilepsy screening	N048: comprehensive epilepsy gene testing panel V2	Peripheral blood		testing		Available de-identified testing-record subset; not the full manuscript denominator.
S3B-018	Negative	Suspected hereditary disorder	Male	3years3months20days		History of present illness:2023.1,2023.6,[date redacted]2023.11.29FStimes,middle202.11.29- febrile episode convulsion twice Preliminary diagnosis: febrile seizure;			older brother had febrile seizure history	epilepsy screening	N048: comprehensive epilepsy gene testing panel V2	Peripheral blood		testing		Available de-identified testing-record subset; not the full manuscript denominator.
S3B-019	Negative	Suspected hereditary disorder	Female	1years5months27days		Chief complaint: episode fever with seizure five times/3monthswithin History of present illness: the child on 3monthswithin fever twice, with seizure five times,one times febrile episode possible fever 2-three times, seizure presented as upper/up, hands clenched,body stiff, lip cyanosis, lasted approximately 1-2minutes resolved. after one daysas2024.3.17day. Ancillary examination results:[date re…				epilepsy screening	N048: comprehensive epilepsy gene testing panel V2	Peripheral blood		testing		Available de-identified testing-record subset; not the full manuscript denominator.
S3B-020	Positive	Suspected hereditary disorder	Female	11months12days		Chief complaint: vomiting with diarrhea 1days, seizure once Past history:2023.12 with flow seizure once, during the episode body temperature 38.5°C, lasted 5minutes,[date redacted]in days[hospital redacted] diagnosis “disease infection”,during seizure once, without fever, lasted 1-2minutes;[date redacted]-3.21in days[hospital redacted] due to “ pneumonia ” hospitalized treatment. Preliminary diag…				epilepsy screening	N048: comprehensive epilepsy gene testing panel V2	Peripheral blood		testing		Available de-identified testing-record subset; not the full manuscript denominator.
S3B-021	Negative	Suspected hereditary disorder	Male	12years10months2days		Chief complaint: intermittent after asabnormal4months History of present illness: the child 4months intermittent after developed head, right side upper/up limb upper/up, right side outside, sometimes movement middle movement,times lasted 3seconds resolved, days4-five times. Past history: with injury Preliminary diagnosis:movement onset dystonia (?)			father maternal uncle child confirmed diagnosis as epilepsy	movement onset dystonia	N048: comprehensive epilepsy gene testing panel V2	Peripheral blood		testing		Available de-identified testing-record subset; not the full manuscript denominator.
S3B-022	Negative	Suspected hereditary disorder	Female	6years7months14days		Chief complaint:2months ago with suspected febrile seizure once History of present illness: the child on 2024.1.28 developed fever, body temperature 39°C approximately with suspected seizureonce, presented as vomiting, after developed lip cyanosis 1-2seconds resolved, without with limbs tonicseizure movement. Past history:1-5years with obvious five times febrile seizure history,one year episode 1…				epilepsy screening	N048: comprehensive epilepsy gene testing panel V2	Peripheral blood		testing		Available de-identified testing-record subset; not the full manuscript denominator.
S3B-023	Positive	Suspected hereditary disorder	Male	8years4months27days		Chief complaint: fever half days, seizure twice History of present illness: the child on half days ago (4.26 early morning 9:00 approximately) no obvious due to developed fever, highest body temperature 37.5°C,seizure twice(03:00, 09:00 approximately), presented as loss of consciousness, staring, jaw clenching, hands clenched, tonic limb shaking, lasted not1 minute resolved,resolved after the chi…				epilepsy screening	N048: comprehensive epilepsy gene testing panel V2	Peripheral blood		testing		Available de-identified testing-record subset; not the full manuscript denominator.
S3B-024	Negative	Suspected hereditary disorder	Male	4years10months8days		Chief complaint:4monthswithin febrile seizure three times Preliminary diagnosis: febrile seizure: pneumonia;				febrile seizure	N048: comprehensive epilepsy gene testing panel V2	Peripheral blood		testing		Available de-identified testing-record subset; not the full manuscript denominator.
S3B-025	Negative	Suspected hereditary disorder	Male	1years11months8days		since past year 6monthsfive timesFS, last episode 2024.5.1 Preliminary diagnosis: febrile seizure (complex type)			maternal grandfather in childhood had one times history of convulsions, great-grandmother with a history of convulsions	epilepsy screening	N048: comprehensive epilepsy gene testing panel V2	Peripheral blood		testing		Available de-identified testing-record subset; not the full manuscript denominator.
S3B-026	Negative	Suspected hereditary disorder	Female	1years9months21days		Admission status and treatment course: the child due to “ intermittent seizure 3months more than ” admitted. the child on 3months more than ago ([date redacted],6months of age) respiratory tract infection after clear/awake awake developed episodic symptoms, episode ago no obvious, episode presented upward eye deviation, lip cyanosis, jaw clenching, tonic limb shaking, lasted 1-2minutes resolved,r…				Discharge diagnosis:one loss of consciousness, febrile seizure (FS plus), respiratory tract infection	N048: comprehensive epilepsy gene testing panel V2	Peripheral blood		testing		Available de-identified testing-record subset; not the full manuscript denominator.
S3B-027	Negative	Suspected hereditary disorder	Male	2years10months11days		Chief complaint: febrile seizure diagnosis History of present illness:2022.11 to date five timesFS,past year three times, today year once5.13one times febrile episode three times. Preliminary diagnosis: febrile seizure;			the child father in childhood febrile seizure	epilepsy screening	N048: comprehensive epilepsy gene testing panel V2	Peripheral blood		testing		Available de-identified testing-record subset; not the full manuscript denominator.
S3B-028	Negative	Suspected hereditary disorder	Female	9months15days		Chief complaint:40dayswithin seizure three times; History of present illness: the child on 2024.4.7 no obvious due to developed suspected seizure one times, body temperature possible not fever, presented as onset staring, no lip cyanosis, limbs tonic, unresponsive to calling, lasted approximately 1-3minutes resolved,resolved after fatigue, days afternoon body temperature 39.1°C. [date redacted]an…			mother in childhood with multiple times febrile seizure history(body unknown)	epilepsy screening	N048: comprehensive epilepsy gene testing panel V2	Peripheral blood		testing		Available de-identified testing-record subset; not the full manuscript denominator.
S3B-029	Negative	Suspected hereditary disorder	Male	7years6months14days		Chief complaint:6years after febrile seizure twice. History of present illness: the child 6yearsFSonce,2024.5.30FSonce Past history:6years ago three timesFS Preliminary diagnosis: febrile seizure (FS plus ?)				epilepsy screening	N048: comprehensive epilepsy gene testing panel V2	Peripheral blood		testing		Available de-identified testing-record subset; not the full manuscript denominator.
S3B-030	Positive	Suspected hereditary disorder	Female	1years11months1days		Chief complaint: fever half days, seizure once Past history: febrile seizure three times,times30minutes,hospital after resolved. Preliminary diagnosis: febrile seizure (complex type)				febrile seizure, epilepsy screening	N048: comprehensive epilepsy gene testing panel V2	Peripheral blood		testing		Available de-identified testing-record subset; not the full manuscript denominator.
S3B-031	Negative	Suspected hereditary disorder	Male	3years8months14days		Chief complaint: fever 2days, seizure twice body temperature 38.5°C upper/up, lasted 2~3minutes resolved. Past history:2022.12and2023.5 febrile seizure one times. Preliminary diagnosis: febrile seizure (complex type); herpangina				epilepsy screening	N048: comprehensive epilepsy gene testing panel V2	Peripheral blood		testing		Available de-identified testing-record subset; not the full manuscript denominator.
S3B-032	Negative	Suspected hereditary disorder	Female	6years10months24days		Chief complaint: intermittent involuntary facial muscle twitching head20multiple days History of present illness: the child 20days ago no obvious due to developed eyebrow squeezing, facial grimacing, with vocalization, with blinking, with throat clearing involuntary facial muscle twitching, left side obvious, with nose vocalization, with shake movement, no diarrhea, constipation with hard stool, …			maternal aunt with epilepsy	tic disorder, focus on food substance not related due to.	N048: comprehensive epilepsy gene testing panel V2	Peripheral blood		testing		Available de-identified testing-record subset; not the full manuscript denominator.
S3B-033	Negative	Suspected hereditary disorder	Male	6years2months17days		the child 3years7months, 5years2months, 6years2months with once febrile seizure, Current diagnosis as febrile seizure FS plus.			paternal aunt in childhood with one times febrile seizure	febrile seizure, epilepsy screening	N048: comprehensive epilepsy gene testing panel V2	Peripheral blood		testing		Available de-identified testing-record subset; not the full manuscript denominator.
S3B-034	Positive	Suspected hereditary disorder	Male	2years7months2days		Chief complaint: fever 1days, convulsion twice History of present illness: developed fever, body temperature high38.5°C, evening/night 7point during fever convulsion once, lasted 5minutes,12point onset convulsion once, lasted 1 minute. Past history:1yearsfive timesFS,half year FSthree times. Preliminary diagnosis: febrile seizure: upper respiratory tract infection;				epilepsy screening	N048: comprehensive epilepsy gene testing panel V2	Peripheral blood		testing		Available de-identified testing-record subset; not the full manuscript denominator.
S3B-035	Positive	Suspected hereditary disorder	Male	3years8months12days		the child due to “ intermittent seizure 1year half more than ” admitted. seizure presented as loss of consciousness, staring, lip cyanosis, jaw clenching, tonic limb shaking, lasted approximately 2-3minutes resolved,resolved after fatigue fell asleep,times both/all with fever, to date seizure ten times. one monthstwice afebrile convulsion,once febrile seizure,times episode both/all as outside mov…				epilepsy screening	N048: comprehensive epilepsy gene testing panel V2	Peripheral blood		testing		Available de-identified testing-record subset; not the full manuscript denominator.
S3B-036	Negative	Suspected hereditary disorder	Male	5years11months5days		Chief complaint: fever 1days, body temperature 39.7; seizure once Past history:1yearsmultiple and3yearsmultiple with one times febrile seizure history. Preliminary diagnosis: febrile seizure, acute tonsillitis;				epilepsy screening	N048: comprehensive epilepsy gene testing panel V2	Peripheral blood		testing		Available de-identified testing-record subset; not the full manuscript denominator.
S3B-037	Negative	Suspected hereditary disorder	Female	5years1months17days		the child due to “ fever half days, seizure twice” admitted. the child on half days ago no obvious due to developed fever, highest body temperature 38.5°C, fever half hours after seizure once, presented as loss of consciousness, staring, lips no cyanosis, jaw clenching, hands clenched, tonic limb shaking, approximately 1 minute resolved,resolved after the child fatigue fell asleep. to hospital di…				respiratory tract infection, febrile seizure (complex type), developmental delay,one loss of consciousness	N048: comprehensive epilepsy gene testing panel V2	Peripheral blood		testing		Available de-identified testing-record subset; not the full manuscript denominator.
S3B-038	Positive	Suspected hereditary disorder	Male	7years23days		Chief complaint: febrile seizure diagnosis History of present illness:6years ago six times febrile seizure,6years after twice febrile seizure,2024.8.13disease infection during febrile seizure once Preliminary diagnosis: febrile seizure (FS plus ?)			father in childhood with fever convulsion	Preliminary diagnosis: febrile seizure (FS plus ?);	N048: comprehensive epilepsy gene testing panel V2	Peripheral blood		testing		Available de-identified testing-record subset; not the full manuscript denominator.
S3B-039	Negative	Suspected hereditary disorder	Male	1years11months15days		Chief complaint: fever half days, seizure once. presented as loss of consciousness, staring, lip cyanosis, jaw clenching, hands clenched, tonic limb shaking, approximately 4-5minutes resolved,resolved after the child fatigue fell asleep, again fever, body temperature 38.2°C. Past history:4monthswithin in during fever seizure twice,[date redacted] due to febrile seizure [hospital redacted] hospita…			mother paternal grandmother with epilepsy; mother father with small/hour brain.	febrile seizure	N048: comprehensive epilepsy gene testing panel V2	Peripheral blood		testing		Available de-identified testing-record subset; not the full manuscript denominator.
S3B-040	Negative	Suspected hereditary disorder	Male	1years5months26days		Chief complaint: fever 1dayshalf, seizure twice, highest body temperature 40°C, approximately 3-5minutes resolved. Past history:10months of age onset, with five times disease course,times disease course middle the child seizure 1-twice. Preliminary diagnosis: febrile seizure			father, older brother in childhood with one times febrile seizure history	epilepsy screening	N048: comprehensive epilepsy gene testing panel V2	Peripheral blood		testing		Available de-identified testing-record subset; not the full manuscript denominator.
S3B-041	Negative	Suspected hereditary disorder	Male	1years3months8days		Chief complaint: febrile seizure diagnosis History of present illness:2024.8 to date FSthree times,minute as8months25day evening/night 8point approximately 39.6°C febrile seizure,one evening/night seizure times;10months28day middle11point minutes39.5°C febrile seizure;11months7 morning 11point39.1°Chigh temperature convulsion,12point half approximately seizure one times. times seizure lasted 3~4m…			mother childhood child during due to high with a history of convulsions (with one times); paternal grandfather relative older brother Female(FemaleoneMale) with epilepsy history.	febrile seizure, epilepsy related due to	N048: comprehensive epilepsy gene testing panel V2	Peripheral blood		testing		Available de-identified testing-record subset; not the full manuscript denominator.
S3B-042	Negative	Suspected hereditary disorder	Male	3years4months5days		Chief complaint: fever 4days, seizure twice. Past history:since6half months with fever seizure once,2022.6months febrile seizure once. 2022.12one times febrile seizure three times. seizure times not, approximately 1-2minutes resolved,as generalized seizure. Preliminary diagnosis: febrile seizure (complex type ?) respiratory tract infection; acute suppurative tonsillitis;			mother: in childhood with fever seizure		N048: comprehensive epilepsy gene testing panel V2	Peripheral blood		testing		Available de-identified testing-record subset; not the full manuscript denominator.
S3B-043	Positive	Suspected hereditary disorder	Female	4years11months19days		Chief complaint:10days ago febrile seizure once. Past history:1yearsmultiple first episode fever 38.5C seizure one times,to2yearsmultiple febrile seizure 3-four times. Preliminary diagnosis: febrile seizure.				epilepsy screening	N048: comprehensive epilepsy gene testing panel V2	Peripheral blood		testing		Available de-identified testing-record subset; not the full manuscript denominator.
S3B-044	Negative	Suspected hereditary disorder	Female	8years3months8days		Chief complaint: febrile seizure History of present illness:6years ago four times febrile seizure,6years after twice febrile seizure Past history:strength onsetnormal,. Preliminary diagnosis: febrile seizure (FS plus ?);					N048: comprehensive epilepsy gene testing panel V2	Peripheral blood		testing		Available de-identified testing-record subset; not the full manuscript denominator.
S3B-045	Negative	Suspected hereditary disorder	Male	4years8months1days		Chief complaint:2days ago febrile seizure once Past history:2024year four times Preliminary diagnosis: febrile seizure					N048: comprehensive epilepsy gene testing panel V2	Peripheral blood		testing		Available de-identified testing-record subset; not the full manuscript denominator.
S3B-046	Positive	Suspected hereditary disorder	Male	2years5months22days		Chief complaint: vomiting 1days, fever once, seizure once. Past history: the child since1years3months2yearshalf,six times febrile seizure history. Current diagnosis: febrile seizure			father, mother: in childhood had 1~twice febrile seizure.		N048: comprehensive epilepsy gene testing panel V2	Peripheral blood		testing		Available de-identified testing-record subset; not the full manuscript denominator.
S3B-047	Positive	Suspected hereditary disorder	Male	1years8months4days		the child since2024.2months multiple times occurred febrile seizure Current diagnosis: febrile seizure, respiratory tract infection, parainfluenza virus infection, rhinovirus infection				febrile seizure, epilepsy screening	N048: comprehensive epilepsy gene testing panel V2	Peripheral blood		testing		Available de-identified testing-record subset; not the full manuscript denominator.
S3B-048	Positive	Suspected hereditary disorder	Male	3years2months25days		History of present illness:1years to date 10 more than times febrile seizure,1months more than with three times febrile seizure Preliminary diagnosis: febrile seizure (complex type);					N048: comprehensive epilepsy gene testing panel V2	Peripheral blood		testing		Available de-identified testing-record subset; not the full manuscript denominator.
S3B-049	Negative	Suspected hereditary disorder	Male	2years3months16days		Chief complaint: febrile seizure History of present illness:7months febrile seizure, year twice,[date redacted]one dayswithin febrile seizure three times, last episode 2025.2.20 Past history: developmental delay,movement onsetnormal; abnormal EEG: slow waves movement multiple, bilateral ago head developed; awake during bilateral frontal, frontal, ago temporal region small amount spikes spike-and-…			father mother: in childhood febrile seizure history		N048: comprehensive epilepsy gene testing panel V2	Peripheral blood		testing		Available de-identified testing-record subset; not the full manuscript denominator.
S3B-050	Positive	Suspected hereditary disorder	Female	2years5months23days		Chief complaint: febrile seizure twice, afebrile seizure twice,times3minutes approximately. [date redacted]examined bedside 4-hour VEEG: during sleep large amount focal electric, measured once focal seizure variant/change astonicClonic episode, diagnosis epilepsy.				fever related epilepsy due to ?	N048: comprehensive epilepsy gene testing panel V2	Peripheral blood		testing		Available de-identified testing-record subset; not the full manuscript denominator.
S3B-051	Negative	Suspected hereditary disorder	Male	2years10months1days		the child due to “half dayswithin seizure once” admitted. Past history:since1years to date recurrent after fever seizure five times,times assix times,multiple body temperature not high37.8-38.3°C,high one times39.3°C. Discharge diagnosis: respiratory tract infection,one loss of consciousness, convulsive episode,type disease.					N048: comprehensive epilepsy gene testing panel V2	Peripheral blood		testing		Available de-identified testing-record subset; not the full manuscript denominator.
S3B-052	Negative	Suspected hereditary disorder	Female	2years7months16days		Chief complaint:3monthswithin febrile seizure three times History of present illness:3months ago intermittent febrile seizure three times, last episode:[date redacted] Preliminary diagnosis: febrile seizure					N048: comprehensive epilepsy gene testing panel V2	Peripheral blood		testing		Available de-identified testing-record subset; not the full manuscript denominator.
S3B-053	Negative	Suspected hereditary disorder	Male	3years11months8days		Chief complaint:2year within febrile seizure four times Preliminary diagnosis: febrile seizure			paternal grandmother: had three times afebrile seizure		N048: comprehensive epilepsy gene testing panel V2	Peripheral blood		testing		Available de-identified testing-record subset; not the full manuscript denominator.
S3B-054	Negative	Suspected hereditary disorder	Male	3years11months8days		History of present illness: day fever,high38.8°C, with cough, convulsion twice,times not1 minute resolved, at that time fever body temperature 38.0°C Past history:six times febrile seizure. Preliminary diagnosis: febrile seizure (complex type)			maternal grandfather in childhood with febrile seizure history		N048: comprehensive epilepsy gene testing panel V2	mouth		testing		Available de-identified testing-record subset; not the full manuscript denominator.
S3B-055	Positive	Suspected hereditary disorder	Male	7years6months27days		Chief complaint: recurrent febrile seizure 3year History of present illness:4years,6years ago 2-three times febrile seizure,6months after three times febrile seizure,once2025.5. examined:abnormal EEG: awake during during sleep brain region/ right side Rolandicregion multiple spike-and-wave polyspike-and-wave spikes polyspikes during sleep. Preliminary diagnosis: respiratory tract infection: febri…					N048: comprehensive epilepsy gene testing panel V2	mouth		testing		Available de-identified testing-record subset; not the full manuscript denominator.
S3B-056	Positive	Suspected hereditary disorder	Female	11months10days		due to “ fever 2hours, seizure twice” admitted. Past history:2025year 5months with once febrile seizure. 2025year 7months with afebrile convulsive episode once, right 20minutes movement not. Physical examination:abnormal EEG; Preliminary diagnosis:1. convulsive episode (?)				febrile seizure ?	N048: comprehensive epilepsy gene testing panel V2	Peripheral blood		testing		Available de-identified testing-record subset; not the full manuscript denominator.
S3B-057	Negative	Suspected hereditary disorder	Male	6years7months9days		Chief complaint:GEFS+diagnosis History of present illness:2022.1 diagnosis: febrile seizure (FS plus); mouth takeLevetiracetam,1years seizure-free,taketwice drug after last episode episode 2025.9.28 episode once without fever. Preliminary diagnosis: febrile seizure (FS plus);					N048: comprehensive epilepsy gene testing panel V2	blood		testing		Available de-identified testing-record subset; not the full manuscript denominator.
S3B-058	Positive	Suspected hereditary disorder	Male	5years2months25days		Chief complaint:1years febrile seizure to date eight times. Preliminary diagnosis: febrile seizure;			mother in childhood febrile seizure once.	febrile seizure	N048: comprehensive epilepsy gene testing panel V2	Peripheral blood		testing		Available de-identified testing-record subset; not the full manuscript denominator.
S3B-059	Positive	Suspected hereditary disorder	Male	4years14days		Chief complaint: fever 1days, seizure twice History of present illness: the child 1days ago no obvious due to developed fever, body temperature high40.7C, peak fever four times/ day, day 22:50seizure once, presented as staring, jaw clenching, unresponsive to calling, tonic limb shaking, lasted approximately 2-3minutes resolved. Medical history:2-3yearsduring with four times history of febrile sei…			younger brother: febrile seizure; mother sister, younger brother: febrile seizure; father sister and child: febrile seizure,in ten multiple years febrile seizure.	febrile seizure (?).Status epilepticus	N048: comprehensive epilepsy gene testing panel V2	Peripheral blood		testing		Available de-identified testing-record subset; not the full manuscript denominator.
S3B-060	Positive	Suspected hereditary disorder	Male	8months9days		Chief complaint:1months more than within febrile seizure four times. History of present illness: the child 1months more than ago ([date redacted] day,6months more than) after fever developed a seizure, presented as: left side limb body seizure, no lip cyanosis,consciousness clear/awake, lasted approximately 15minutes approximately spontaneously resolved, at that time body temperature 38 approxima…				febrile seizure	N048: comprehensive epilepsy gene testing panel V2	Peripheral blood		testing		Available de-identified testing-record subset; not the full manuscript denominator.

## Sheet: S3C_Positive_Variants_n37
Record_ID	Report_Conclusion	Variant_Relevance	Gene	Chromosomal_Location	Transcript	Exon_Intron	Nucleotide_Change	Protein_Change	Zygosity	Population_Frequency	Prediction	Pathogenicity	Inheritance	Disease_Association	Phenotype_Deidentified	Variant_Origin	Reference_PMID_or_Citation	Sex	Age	Detection_Product	Family_History_Deidentified	Clinical_Recommendation_Reason	ACMG_Evidence	Subset_Note
S3C-001	Positive	Highly suspicious variant associated with the disease phenotype identified	KCNQ2	chr20:62073874	NM_172107	exon5	c.701C>T	p.T234I	het		D	Pathogenic	AD|AD	1. benign familial neonatal seizures type 1|2.early-onset epileptic encephalopathy type 7	multiple times occurred afebrile convulsion	de novo	Staněk,et al.Orphanet J Rare Dis,13,71,2018[PMID:[number redacted]]|[number redacted]	Female	3months22days	N048		epilepsy to be ruled out		Available de-identified positive variant report records; record count is not intended to replace the manuscript-level P/LP patient count.
S3C-002	Positive	Highly suspicious variant associated with the disease phenotype identified;Negative;Negative	SCN1A	chr2:166895930	NM_001165963.4	intron17	c.2589+3A>T	p.?	het			Likely pathogenic	AD|AD|AD|AD	1. familial hemiplegic migraine type 3 |2. non-Dravet developmental and epileptic encephalopathy 6B |3.Dravet syndrome|4. generalized epilepsy with febrile seizures plus type 2	due to “ intermittent seizure 2years ” admitted. the child 7months of age during fever developed a seizure, presented as upward eye deviation, jaw clenching, hands clenched, tonic limb shaking, body temperature 38°C. after multiple times disease with fever, afebrile, low fever seizure. Discharge diagnosis: epilepsy, epilepsy focal seizure.	de novo	Harkin,et al.Brain,130,843,2007[PMID:[number redacted]]|[number redacted]|[number redacted]|[number redacted]|[number redacted]|[number redacted]|[number redacted]|[number redacted]|[number redacted]|[number redacted]|[number redacted]|[number redacted]|[number redacted]|[number redacted]|[number redacted]	Male	3years2months	N048			automatic:PS2_Moderate,PS4,PM2_Supporting,PP3	Available de-identified positive variant report records; record count is not intended to replace the manuscript-level P/LP patient count.
S3C-003	Positive	Variant possibly related to the disease phenotype; pathogenicity uncertain;Negative;Negative	LAMA2	chr6:129371134	NM_000426.4	exon2	c.184G>C	p.Gly62Arg	het		U	Uncertain	AR|AR	1.Autosomal recessiveinherited limb-girdle muscular dystrophy type 23 |2.merosin-deficient congenital muscular dystrophy type 1A	1years with fever seizure, to date with 5-six times. [date redacted] early morning no obvious due to developed fever seizure once, body temperature 38.6°C, seizure presented as generalized seizure, lasted approximately 3-5minutes resolved. Preliminary diagnosis: febrile seizure	mother		Female	4years5months	N048			automatic:PM2_Supporting	Available de-identified positive variant report records; record count is not intended to replace the manuscript-level P/LP patient count.
S3C-004	Positive	Variant possibly related to the disease phenotype; pathogenicity uncertain;Negative;Negative	LAMA2	chr6:129609204	NM_000426.4	intron19	c.2749+1G>A	p.?	het	0.0001		Pathogenic	AR|AR	1.Autosomal recessiveinherited limb-girdle muscular dystrophy type 23 |2.merosin-deficient congenital muscular dystrophy type 1A	1years with fever seizure, to date with 5-six times. [date redacted] early morning no obvious due to developed fever seizure once, body temperature 38.6°C, seizure presented as generalized seizure, lasted approximately 3-5minutes resolved. Preliminary diagnosis: febrile seizure	father	Rajakulendran,et al.Muscle Nerve,44,590,2011[PMID:[number redacted]]|[number redacted]	Female	4years5months	N048			diagnosis:PVS1,PM2_Supporting,PM3_Strong	Available de-identified positive variant report records; record count is not intended to replace the manuscript-level P/LP patient count.
S3C-005	Positive	Highly suspicious variant associated with the disease phenotype identified;Negative;Negative	MECP2	chrX:153296115-153296115	NM_001110792.2	exon3	c.1199dup	p.Pro401ThrfsTer4	hemi			Likely pathogenic	XL|XLR|XLR|XLR|XLD	1.since closed conditionX-linkedeasy3type|2.MECP2 related important condition child brain disease|3.X-linkedstrength onset condition,Lubstype|4.X-linked syndrome type strength onset13type|5.Rett syndrome	Chief complaint: fever half days, seizure twice History of present illness: the child on half days ago (4.26 early morning 9:00 approximately) no obvious due to developed fever, highest body temperature 37.5°C,seizure twice(03:00, 09:00 approximately), presented as loss of consciousness, staring, jaw clenching, hands clenched, tonic limb shaking, lasted not1 minute resolved,resolved after the chi…	mother	Dzinovic,et al.Parkinsonism Relat Disord,102,1,2022[PMID:[number redacted]]	Male	8years4months27days	N048		epilepsy screening	automatic:PVS1,PM2_Supporting	Available de-identified positive variant report records; record count is not intended to replace the manuscript-level P/LP patient count.
S3C-006	Positive	Variant possibly related to the disease phenotype; pathogenicity uncertain;Negative;Negative	HDAC4	chr2:240003797	NM_001378414.1	intron21	c.2652+1G>A	p.?	het			Likely pathogenic	AD	1.mental onset with middle strength and related	3days ago body temperature 39.5°C,one dayswithin febrile seizure three times. Past history:2022.12 first episode febrile seizure twice. Preliminary diagnosis: febrile seizure (complex type)	mother		Female	4years4months	N048	mother: depression; maternal grandmother: with psychiatric problems, with developed epilepsy condition.		automatic:PVS1,PM2_Supporting	Available de-identified positive variant report records; record count is not intended to replace the manuscript-level P/LP patient count.
S3C-007	Positive	Variant possibly related to the disease phenotype; pathogenicity uncertain;Negative;Negative	GRIN2B	chr12:14019129	NM_000834.5	exon3	c.14C>T	p.Ala5Val	het	0.0000549571	LB	Uncertain	AD|AD	1.DEE27type|2.Autosomal dominant intellectual disability 6type with or without epilepsy	3days ago body temperature 39.5°C,one dayswithin febrile seizure three times. Past history:2022.12 first episode febrile seizure twice. Preliminary diagnosis: febrile seizure (complex type)	father		Female	4years4months	N048	mother: depression; maternal grandmother: with psychiatric problems, with developed epilepsy condition.		automatic:PP2,BP4_Moderate	Available de-identified positive variant report records; record count is not intended to replace the manuscript-level P/LP patient count.
S3C-008	Positive	Variant possibly related to the disease phenotype; pathogenicity uncertain;Negative;Negative	HDAC4	chr2:240029738	NM_001378414.1	intron15	c.2112+8C>T	p.?	het	0.0000318512		Uncertain	AD	1.mental onset with middle strength and related	3days ago body temperature 39.5°C,one dayswithin febrile seizure three times. Past history:2022.12 first episode febrile seizure twice. Preliminary diagnosis: febrile seizure (complex type)	father		Female	4years4months	N048	mother: depression; maternal grandmother: with psychiatric problems, with developed epilepsy condition.		automatic:	Available de-identified positive variant report records; record count is not intended to replace the manuscript-level P/LP patient count.
S3C-009	Positive	Highly suspicious variant associated with the disease phenotype identified;Negative;Negative	ATP1A2	chr1:160106751	NM_000702.4	exon20	c.2770G>C	p.Val924Leu	het	0.0000543715	D	Uncertain	AR|AD|AD|AD	1. child movement unable to, not, small/hour head, multiple small/hour brain and related|2. developmental and epileptic encephalopathy 98type|3. child hemiplegia 1type|4.familyinherited hemiplegia deviate head2type	Chief complaint: fever half days, seizure once Past history: febrile seizure three times,times30minutes,hospital after resolved. Preliminary diagnosis: febrile seizure (complex type)	father		Female	1years11months1days	N048		febrile seizure, epilepsy screening	automatic:PM2_Supporting,PP2,PP3_Moderate	Available de-identified positive variant report records; record count is not intended to replace the manuscript-level P/LP patient count.
S3C-010	Positive	Highly suspicious variant associated with the disease phenotype identified;Negative;Negative	SCN1A	chr2:166895930	NM_001165963.4	intron17	c.2589+3A>T	p.?	het			Likely pathogenic	AD|AD|AD|AD	1. generalized epilepsy with febrile seizures plus type 2 |2.Dravet syndrome|3. non-Dravet developmental and epileptic encephalopathy 6B |4. familial hemiplegic migraine type 3	Chief complaint: fever half days, seizure once Past history: febrile seizure three times,times30minutes,hospital after resolved. Preliminary diagnosis: febrile seizure (complex type)	de novo	Harkin,et al.Brain,130,843,2007[PMID:[number redacted]]|[number redacted]|[number redacted]|[number redacted]|[number redacted]|[number redacted]|[number redacted]|[number redacted]|[number redacted]|[number redacted]|[number redacted]|[number redacted]|[number redacted]|[number redacted]|[number redacted]|[number redacted]|[number redacted]	Female	1years11months1days	N048		febrile seizure, epilepsy screening	automatic:PS2_Moderate,PS4,PM2_Supporting,PP3	Available de-identified positive variant report records; record count is not intended to replace the manuscript-level P/LP patient count.
S3C-011	Positive	Highly suspicious variant associated with the disease phenotype identified;Negative;Negative	SCN8A	chr12:52200900	NM_001330260.2	exon27	c.5630A>G	p.Asn1877Ser	het		D	Pathogenic	AD|AD|AD|AD	1. cognitive impairment with or without cerebellar ataxia |2. familial myoclonic epilepsy type 2 |3. benign familial infantile epilepsy type 5 |4. DEE type 13	Chief complaint: febrile seizure twice, afebrile seizure twice,times3minutes approximately. [date redacted]examined bedside 4-hour VEEG: during sleep large amount focal electric, measured once focal seizure variant/change astonicClonic episode, diagnosis epilepsy.	de novo	Anand,et al.Eur J Paediatr Neurol,20,761,2016[PMID:[number redacted]]|[number redacted]|[number redacted]|[number redacted]|[number redacted]|[number redacted]|[number redacted]|[number redacted]|[number redacted]|[number redacted]|[number redacted]|[number redacted]|[number redacted]|[number redacted]|[number redacted]|[number redacted]|[number redacted]|[number redacted]	Female	2years5months23days	N048		fever related epilepsy due to ?	diagnosis:PS2,PS4,PM2_Supporting,PP3_Moderate	Available de-identified positive variant report records; record count is not intended to replace the manuscript-level P/LP patient count.
S3C-012	Positive	Highly suspicious variant associated with the disease phenotype identified;Negative;Negative	CHD2	chr15:93499768	NM_001271.4	exon16	c.1889A>G	p.Tyr630Cys	het		D	Uncertain	AD	1. developmental and epileptic encephalopathy 94	the child since2024.2months multiple times occurred febrile seizure Current diagnosis: febrile seizure, respiratory tract infection, parainfluenza virus infection, rhinovirus infection	mother		Male	1years8months4days	N048		febrile seizure, epilepsy screening	automatic:PM2_Supporting,PP3_Moderate	Available de-identified positive variant report records; record count is not intended to replace the manuscript-level P/LP patient count.
S3C-013	Positive	Highly suspicious variant associated with the disease phenotype identified;Negative;Negative	SCN1A	chr2:166894366	NM_001165963.4	exon18	c.2866A>G	p.Met956Val	het		D	Likely pathogenic	AD|AD|AD|AD	1. generalized epilepsy with febrile seizures plus type 2 |2.Dravet syndrome|3. non-Dravet developmental and epileptic encephalopathy 6B |4. familial hemiplegic migraine type 3	the child since2024.2months multiple times occurred febrile seizure Current diagnosis: febrile seizure, respiratory tract infection, parainfluenza virus infection, rhinovirus infection	father	Deng,et al.Seizure,78,49,2020[PMID:[number redacted]]	Male	1years8months4days	N048		febrile seizure, epilepsy screening	diagnosis:PS4_Supporting,PM2_Supporting,PM5,PP3_Strong	Available de-identified positive variant report records; record count is not intended to replace the manuscript-level P/LP patient count.
S3C-014	Positive	Highly suspicious variant associated with the disease phenotype identified;Negative;Negative	SCN1A	chr2:166848815	NM_001165963.4	exon29	c.4970G>A	p.Arg1657His	het		D	Pathogenic	AD|AD|AD|AD	1. generalized epilepsy with febrile seizures plus type 2 |2.Dravet syndrome|3. non-Dravet developmental and epileptic encephalopathy 6B |4. familial hemiplegic migraine type 3	Chief complaint: vomiting 1days, fever once, seizure once. Past history: the child since1years3months2yearshalf,six times febrile seizure history. Current diagnosis: febrile seizure	father	Harkin,et al.Brain,130,843,2007[PMID:[number redacted]]|[number redacted]|[number redacted]|[number redacted]|[number redacted]	Male	2years5months22days	N048	father, mother: in childhood had 1~twice febrile seizure.		diagnosis:PS4_Moderate,PM2_Supporting,PM5_Strong,PP3_Strong	Available de-identified positive variant report records; record count is not intended to replace the manuscript-level P/LP patient count.
S3C-015	Positive	Highly suspicious variant associated with the disease phenotype identified;Negative;Negative	SCN1A	chr2:166848171	NM_001165963.4	exon29	c.5614A>C	p.Thr1872Pro	het		D	Likely pathogenic	AD|AD|AD|AD	1. generalized epilepsy with febrile seizures plus type 2 |2. non-Dravet developmental and epileptic encephalopathy 6B |3. familial hemiplegic migraine type 3 |4.Dravet syndrome	due to “ fever 2hours, seizure twice” admitted. Past history:2025year 5months with once febrile seizure. 2025year 7months with afebrile convulsive episode once, right 20minutes movement not. Physical examination:abnormal EEG; Preliminary diagnosis:1. convulsive episode (?)	De novo		Female	11months10days	N048		febrile seizure ?	automatic:PS2_Moderate,PM2_Supporting,PP3_Strong	Available de-identified positive variant report records; record count is not intended to replace the manuscript-level P/LP patient count.
S3C-016	Positive	Variant possibly related to the disease, with uncertain pathogenicity identified;Negative;Negative	SCN1A	chr2:166903453	NM_001165963.4	exon12	c.1204T>A	p.Phe402Ile	het		D	Uncertain	AD|AD|AD|AD	familial hemiplegic migraine type 3 | non-Dravet developmental and epileptic encephalopathy 6B |Dravet syndrome| generalized epilepsy with febrile seizures plus type 2	1year 10monthswithin due to febrile seizure seven times. Past history:[hospital redacted] sought medical care, showed abnormal EEG. Discharge diagnosis: generalized epilepsy with GEFS+.	mother		Female	2years10months	N048	mother in childhood with febrile seizure history		automatic:PM2_Supporting,PM5,PP3_Moderate	Available de-identified positive variant report records; record count is not intended to replace the manuscript-level P/LP patient count.
S3C-017	Positive	Variant possibly related to the disease, with uncertain pathogenicity identified;Negative;Negative	SMC1A	chrX:53432420	NM_006306.4	intron11	c.1911+5G>T	p.?	hemi			Uncertain	XLD|XLD	Cornelia de Lange syndrome type 2 | DEE type 85 with or without midline brain defects	Chief complaint: fever 1days, convulsion twice History of present illness: developed fever, body temperature high38.5°C, evening/night 7point during fever convulsion once, lasted 5minutes,12point onset convulsion once, lasted 1 minute. Past history:1yearsfive timesFS,half year FSthree times. Preliminary diagnosis: febrile seizure: upper respiratory tract infection;	mother		Male	2years7months2days	N048		epilepsy screening	diagnosis:PM2_Supporting,BP4	Available de-identified positive variant report records; record count is not intended to replace the manuscript-level P/LP patient count.
S3C-018	Positive	Variant possibly related to the disease, with uncertain pathogenicity identified;Negative;Negative	GABRG2	chr5:161524868	NM_198904.4	intron4	c.548+4T>C	p.?	het	0.0000545316		Uncertain	AD|AD	DEE type 74 | familial febrile seizures type 8	Chief complaint:10days ago febrile seizure once. Past history:1yearsmultiple first episode fever 38.5C seizure one times,to2yearsmultiple febrile seizure 3-four times. Preliminary diagnosis: febrile seizure.	father		Female	4years11months19days	N048		epilepsy screening	automatic:BP4	Available de-identified positive variant report records; record count is not intended to replace the manuscript-level P/LP patient count.
S3C-019	Positive	Variant possibly related to the disease, with uncertain pathogenicity identified;Negative;Negative	CHD2	chr15:93545434	NM_001271.4	exon33	c.4165A>G	p.Lys1389Glu	het	0.0000775194	LB	Uncertain	AD	developmental and epileptic encephalopathy 94	Chief complaint:10days ago febrile seizure once. Past history:1yearsmultiple first episode fever 38.5C seizure one times,to2yearsmultiple febrile seizure 3-four times. Preliminary diagnosis: febrile seizure.	mother		Female	4years11months19days	N048		epilepsy screening	diagnosis:BP4_Moderate	Available de-identified positive variant report records; record count is not intended to replace the manuscript-level P/LP patient count.
S3C-020	Positive	Variant possibly related to the disease, with uncertain pathogenicity identified;Negative;Negative	CACNA1A	chr19:13319717-13319717	NM_001127222.2	exon46	c.6627_6632dup	p.Gln2209_His2210dup	het			Uncertain	AD|AD|AD|AD	small/hour brain loss6type|familyinherited hemiplegia deviate head1type|DEE42type| episode loss2type	1year multiple, febrile seizure five times,times body temperature 38.5-39°C, seizure 1-2minutes. Preliminary diagnosis: febrile seizure.	father		Male	3years1months	N048			automatic:PM2_Supporting,BP3	Available de-identified positive variant report records; record count is not intended to replace the manuscript-level P/LP patient count.
S3C-021	Positive	Variant possibly related to the disease, with uncertain pathogenicity identified;Negative;Negative	CYFIP2	chr5:156816438	NM_001037333.3	intron29	c.3446+3G>C	p.?	het			Uncertain	AD	DEE65type	the child confirmed diagnosis“ epilepsy (SCN1), Dravet syndrome”4years, interval 8months seizure-free, last episode during the episode 2022.2.6, [date redacted], episode four times, both awake and asleep with. Preliminary diagnosis: epilepsy	father		Male	7years5months	N048			automatic:PM2_Supporting	Available de-identified positive variant report records; record count is not intended to replace the manuscript-level P/LP patient count.
S3C-022	Positive	Variant possibly related to the disease, with uncertain pathogenicity identified;Negative;Negative	SIK1	chr21:44836711	NM_173354.5	exon14	c.2263G>A	p.Gly755Ser	het		LB	Uncertain	AD	DEE30type	morning seizure one times after fever 2days, with vomiting, approximately 7-8minutes resolved. Past history:3-4years first episode febrile seizure one times,5yearstwo times febrile seizure. Preliminary diagnosis: febrile seizure (complex type ?)	mother		Female	6years5months	N048			automatic:PM2_Supporting,BP4_Moderate	Available de-identified positive variant report records; record count is not intended to replace the manuscript-level P/LP patient count.
S3C-023	Positive	Variant possibly related to the disease, with uncertain pathogenicity identified;Negative;Negative	CHD2	chr15:93543766	NM_001271.4	exon32	c.4033C>T	p.Arg1345Trp	het	0.00000400038	U	Uncertain	AD	developmental and epileptic encephalopathy 94	the child due to “ intermittent seizure 1year half more than ” admitted. seizure presented as loss of consciousness, staring, lip cyanosis, jaw clenching, tonic limb shaking, lasted approximately 2-3minutes resolved,resolved after fatigue fell asleep,times both/all with fever, to date seizure ten times. one monthstwice afebrile convulsion,once febrile seizure,times episode both/all as outside mov…	father	Stessman,et al.Nat Genet,49,515,2017[PMID:[number redacted]]|[number redacted]	Male	3years8months12days	N048		epilepsy screening	automatic:PM2_Supporting	Available de-identified positive variant report records; record count is not intended to replace the manuscript-level P/LP patient count.
S3C-024	Positive	Variant possibly related to the disease, with uncertain pathogenicity identified;Negative;Negative	SCN1A	chr2:166848050	NM_001165963.4	exon29	c.5735G>A	p.Arg1912Gln	het	0.000077	D	Uncertain	AD|AD|AD|AD	generalized epilepsy with febrile seizures plus type 2 |Dravet syndrome| non-Dravet developmental and epileptic encephalopathy 6B | familial hemiplegic migraine type 3	the child due to “ intermittent seizure 1year half more than ” admitted. seizure presented as loss of consciousness, staring, lip cyanosis, jaw clenching, tonic limb shaking, lasted approximately 2-3minutes resolved,resolved after fatigue fell asleep,times both/all with fever, to date seizure ten times. one monthstwice afebrile convulsion,once febrile seizure,times episode both/all as outside mov…	mother	Stranneheim,et al.Genome Med,13,40,2021[PMID:[number redacted]]	Male	3years8months12days	N048		epilepsy screening	automatic:PP3_Moderate	Available de-identified positive variant report records; record count is not intended to replace the manuscript-level P/LP patient count.
S3C-025	Positive	Variant possibly related to the disease, with uncertain pathogenicity identified;Negative;Negative	GLUL	chr1:182354705	NM_001033044.4	intron5	c.604-14C>A	p.?	het			Uncertain	AR|AD	daysfatigue condition| developmental and epileptic encephalopathy 116type	History of present illness:1years to date 10 more than times febrile seizure,1months more than with three times febrile seizure Preliminary diagnosis: febrile seizure (complex type);	mother		Male	3years2months25days	N048			automatic:PM2_Supporting,BP4	Available de-identified positive variant report records; record count is not intended to replace the manuscript-level P/LP patient count.
S3C-026	Positive	Variant possibly related to the disease, with uncertain pathogenicity identified;Negative;Negative	SPTAN1	chr9:131379913	NM_001130438.3	intron41	c.5358-6A>G	p.?	het	0.000326229		Uncertain	AD|AD|AD|AD	developmental and epileptic encephalopathy 5type|Autosomal dominantinheritedmovement mental disease11type| with or without epilepsy developmental delay |Autosomal dominantinheritedSpasm91, with or without small/hour brain loss	History of present illness:1years to date 10 more than times febrile seizure,1months more than with three times febrile seizure Preliminary diagnosis: febrile seizure (complex type);	father not		Male	3years2months25days	N048			automatic:BP4	Available de-identified positive variant report records; record count is not intended to replace the manuscript-level P/LP patient count.
S3C-027	Positive	Variant possibly related to the disease, with uncertain pathogenicity identified;Negative;Negative	SCN2A	chr2:166245905	NM_001040142.2	exon27	c.5589G>C	p.Lys1863Asn	het	0.0007	D	Uncertain	AD|AD|AD	episode loss9type|DEE11type|Benignfamily child epilepsy 3	Chief complaint: febrile seizure diagnosis History of present illness:6years ago six times febrile seizure,6years after twice febrile seizure,2024.8.13disease infection during febrile seizure once Preliminary diagnosis: febrile seizure (FS plus ?)	mother		Male	7years23days	N048	father in childhood with fever convulsion	Preliminary diagnosis: febrile seizure (FS plus ?);	automatic:PP2,PP3_Moderate	Available de-identified positive variant report records; record count is not intended to replace the manuscript-level P/LP patient count.
S3C-028	Positive	Variant possibly related to the disease, with uncertain pathogenicity identified;Negative;Negative	KCNQ3	chr8:133492728	NM_004519.4	exon1	c.52G>A	p.Gly18Arg	het	0.0	U	Uncertain	AD	child Benign epilepsy 2type	Chief complaint: recurrent febrile seizure 3year History of present illness:4years,6years ago 2-three times febrile seizure,6months after three times febrile seizure,once2025.5. examined:abnormal EEG: awake during during sleep brain region/ right side Rolandicregion multiple spike-and-wave polyspike-and-wave spikes polyspikes during sleep. Preliminary diagnosis: respiratory tract infection: febri…	father		Male	7years6months27days	N048			automatic:PM2_Supporting	Available de-identified positive variant report records; record count is not intended to replace the manuscript-level P/LP patient count.
S3C-029	Positive	Variant possibly related to the disease, with uncertain pathogenicity identified;Negative;Negative	CHRNB2	chr1:154544402	NM_000748.3	exon5	c.1103G>A	p.Arg368His	het		LB	Uncertain	AD	frontal epilepsy 3type	Chief complaint: recurrent febrile seizure 3year History of present illness:4years,6years ago 2-three times febrile seizure,6months after three times febrile seizure,once2025.5. examined:abnormal EEG: awake during during sleep brain region/ right side Rolandicregion multiple spike-and-wave polyspike-and-wave spikes polyspikes during sleep. Preliminary diagnosis: respiratory tract infection: febri…	father		Male	7years6months27days	N048			automatic:PM2_Supporting,BP4_Moderate	Available de-identified positive variant report records; record count is not intended to replace the manuscript-level P/LP patient count.
S3C-030	Positive	Highly suspicious variant associated with the disease phenotype identified		chr2:166845669_167168314			Deletion																	Available de-identified positive variant report records; record count is not intended to replace the manuscript-level P/LP patient count.
S3C-031	Positive	Highly suspicious variant associated with the disease phenotype identified;Negative;Negative	SCN1A	chr2:166852510-166852522	NM_001165963.4	intron27	c.4581+1_4581+12del	p.?	het			Pathogenic	AD|AD|AD|AD	1. generalized epilepsy with febrile seizures plus type 2 |2. non-Dravet developmental and epileptic encephalopathy 6B |3. familial hemiplegic migraine type 3 |4.Dravet syndrome	Chief complaint:1months more than within febrile seizure four times. History of present illness: the child 1months more than ago ([date redacted] day,6months more than) after fever developed a seizure, presented as: left side limb body seizure, no lip cyanosis,consciousness clear/awake, lasted approximately 15minutes approximately spontaneously resolved, at that time body temperature 38 approxima…	De novo		Male	8months9days	N048		febrile seizure	automatic:PVS1,PS2_Moderate,PM2_Supporting	Available de-identified positive variant report records; record count is not intended to replace the manuscript-level P/LP patient count.
S3C-032	Positive	Highly suspicious variant associated with the disease phenotype identified;Negative;Negative	SCN1A	chr2:166909448	NM_001165963.4	exon8	c.608T>A	p.Val203Asp	het		D	Likely pathogenic	AD|AD|AD|AD	1. generalized epilepsy with febrile seizures plus type 2 |2. non-Dravet developmental and epileptic encephalopathy 6B |3. familial hemiplegic migraine type 3 |4.Dravet syndrome	Chief complaint: fever 1days, seizure twice History of present illness: the child 1days ago no obvious due to developed fever, body temperature high40.7C, peak fever four times/ day, day 22:50seizure once, presented as staring, jaw clenching, unresponsive to calling, tonic limb shaking, lasted approximately 2-3minutes resolved. Medical history:2-3yearsduring with four times history of febrile sei…	De novo		Male	4years14days	N048	younger brother: febrile seizure; mother sister, younger brother: febrile seizure; father sister and child: febrile seizure,in ten multiple years febrile seizure.	febrile seizure (?).Status epilepticus	automatic:PS2_Moderate,PM2_Supporting,PP3_Strong	Available de-identified positive variant report records; record count is not intended to replace the manuscript-level P/LP patient count.
S3C-033	Positive	Highly suspicious variant associated with the disease phenotype identified;Negative;Negative	CHD2	chr15:93527644	NM_001271.4	exon25	c.3151C>A	p.Gln1051Lys	het		LB	Uncertain	AD	1. DEE94 type	Chief complaint: fever 1days, seizure twice History of present illness: the child 1days ago no obvious due to developed fever, body temperature high40.7C, peak fever four times/ day, day 22:50seizure once, presented as staring, jaw clenching, unresponsive to calling, tonic limb shaking, lasted approximately 2-3minutes resolved. Medical history:2-3yearsduring with four times history of febrile sei…	mother		Male	4years14days	N048	younger brother: febrile seizure; mother sister, younger brother: febrile seizure; father sister and child: febrile seizure,in ten multiple years febrile seizure.	febrile seizure (?).Status epilepticus	automatic:PM2_Supporting,BP4_Moderate	Available de-identified positive variant report records; record count is not intended to replace the manuscript-level P/LP patient count.
S3C-034	Positive	Highly suspicious variant associated with the disease phenotype identified;Negative;Negative	SCN8A	chr12:52100452	NM_001330260.2	exon11	c.1588C>T	p.Arg530Trp	het	0.0003	U	Uncertain	AD|AD|AD|AD	1. cognitive impairment with or without cerebellar ataxia |2. benign familial infantile epilepsy type 5 |3.? familial myoclonic epilepsy type 2 type|4. DEE type 13	Chief complaint: fever 1days, seizure twice History of present illness: the child 1days ago no obvious due to developed fever, body temperature high40.7C, peak fever four times/ day, day 22:50seizure once, presented as staring, jaw clenching, unresponsive to calling, tonic limb shaking, lasted approximately 2-3minutes resolved. Medical history:2-3yearsduring with four times history of febrile sei…	father	Olson,et al.Am J Med Genet A,167,2017,2015[PMID:[number redacted]]|[number redacted]|[number redacted]|[number redacted]|[number redacted]|[number redacted]|[number redacted]|[number redacted]|[number redacted]	Male	4years14days	N048	younger brother: febrile seizure; mother sister, younger brother: febrile seizure; father sister and child: febrile seizure,in ten multiple years febrile seizure.	febrile seizure (?).Status epilepticus	diagnosis:PS4_Moderate	Available de-identified positive variant report records; record count is not intended to replace the manuscript-level P/LP patient count.
S3C-035	Positive	Variant possibly related to the disease, with uncertain pathogenicity identified;Negative;Negative	CACNA1H	chr16:1269083	NM_021098.3	exon34	c.6001C>T	p.Arg2001Trp	het	0.0001	U	Uncertain	-|AD	1.{easy type child Absence episode 6type}|2.family multiple conditionIVtype	Chief complaint:1years febrile seizure to date eight times. Preliminary diagnosis: febrile seizure;	father		Male	5years2months25days	N048	mother in childhood febrile seizure once.	febrile seizure	automatic:	Available de-identified positive variant report records; record count is not intended to replace the manuscript-level P/LP patient count.
S3C-036	Positive	Variant possibly related to the disease, with uncertain pathogenicity identified;Negative;Negative	SLC20A2	chr8:42294703	NM_001257180.2	exon8	c.1327G>A	p.Ala443Thr	het		U	Uncertain	AD	1.onset mental1type	Chief complaint:1years febrile seizure to date eight times. Preliminary diagnosis: febrile seizure;	father		Male	5years2months25days	N048	mother in childhood febrile seizure once.	febrile seizure	automatic:PM2_Supporting	Available de-identified positive variant report records; record count is not intended to replace the manuscript-level P/LP patient count.
S3C-037	Positive	Variant possibly related to the disease, with uncertain pathogenicity identified;Negative;Negative	FASN	chr17:80049111	NM_004104.5	exon9	c.1479G>T	p.Trp493Cys	het		U	Uncertain	-	1.?Epileptic encephalopathy	Chief complaint:1years febrile seizure to date eight times. Preliminary diagnosis: febrile seizure;	mother		Male	5years2months25days	N048	mother in childhood febrile seizure once.	febrile seizure	automatic:PM2_Supporting	Available de-identified positive variant report records; record count is not intended to replace the manuscript-level P/LP patient count.

## Sheet: S3D_Negative_Curated_n34
Curated_Record_ID	Source_Record_ID	Sex	Age	Detection_Product	Phenotype_Deidentified	Family_History_Deidentified	Clinical_Recommendation_Reason	Curation_Note
S3D-CUR-001	S3D-001	Female	6years5months	N048	multiple times occurred seizure	patient paternal grandmother younger brother girl due to epilepsy past died	epilepsy to be ruled out	Included in curated negative-case supplementary subset.
S3D-CUR-002	S3D-002	Female	1years2months	N048	multiple times occurred afebrile seizure		epilepsy to be ruled out	Included in curated negative-case supplementary subset.
S3D-CUR-003	S3D-003	Male	6months0days	N048	2monthswithin seizure three times. the child on 4months no obvious due to developed fever, body temperature 39°C, with seizure once, lasted 20minutes approximately, after resolved. 5multiple monthsand2014.1.5day febrile seizure,times1-2minutes resolved.	mother in childhood with a history of febrile seizures		Included in curated negative-case supplementary subset.
S3D-CUR-004	S3D-004	Female	1years5months27days	N048	Chief complaint: episode fever with seizure five times/3monthswithin History of present illness: the child on 3monthswithin fever twice, with seizure five times,one times febrile episode possible fever 2-three times, seizure presented as upper/up, hands clenched,body stiff, lip cyanosis, lasted approximately 1-2minutes resolved. after one daysas2024.3.17day. Ancillary examination results:[date re…		epilepsy screening	Included in curated negative-case supplementary subset.
S3D-CUR-005	S3D-005	Female	6years7months14days	N048	Chief complaint:2months ago with suspected febrile seizure once History of present illness: the child on 2024.1.28 developed fever, body temperature 39°C approximately with suspected seizureonce, presented as vomiting, after developed lip cyanosis 1-2seconds resolved, without with limbs tonicseizure movement. Past history:1-5years with obvious five times febrile seizure history,one year episode 1…		epilepsy screening	Included in curated negative-case supplementary subset.
S3D-CUR-006	S3D-006	Male	4years10months8days	N048	Chief complaint:4monthswithin febrile seizure three times Preliminary diagnosis: febrile seizure: pneumonia;		febrile seizure	Included in curated negative-case supplementary subset.
S3D-CUR-007	S3D-007	Male	1years11months8days	N048	since past year 6monthsfive timesFS, last episode 2024.5.1 Preliminary diagnosis: febrile seizure (complex type)	maternal grandfather in childhood had one times history of convulsions, great-grandmother with a history of convulsions	epilepsy screening	Included in curated negative-case supplementary subset.
S3D-CUR-008	S3D-008	Female	1years9months21days	N048	Admission status and treatment course: the child due to “ intermittent seizure 3months more than ” admitted. the child on 3months more than ago ([date redacted],6months of age) respiratory tract infection after clear/awake awake developed episodic symptoms, episode ago no obvious, episode presented upward eye deviation, lip cyanosis, jaw clenching, tonic limb shaking, lasted 1-2minutes resolved,r…		Discharge diagnosis:one loss of consciousness, febrile seizure (FS plus), respiratory tract infection	Included in curated negative-case supplementary subset.
S3D-CUR-009	S3D-009	Male	3years8months14days	N048	Chief complaint: fever 2days, seizure twice body temperature 38.5°C upper/up, lasted 2~3minutes resolved. Past history:2022.12and2023.5 febrile seizure one times. Preliminary diagnosis: febrile seizure (complex type); herpangina		epilepsy screening	Included in curated negative-case supplementary subset.
S3D-CUR-010	S3D-010	Male	6years2months17days	N048	the child 3years7months, 5years2months, 6years2months with once febrile seizure, Current diagnosis as febrile seizure FS plus.	paternal aunt in childhood with one times febrile seizure	febrile seizure, epilepsy screening	Included in curated negative-case supplementary subset.
S3D-CUR-011	S3D-012	Male	5years11months5days	N048	Chief complaint: fever 1days, body temperature 39.7; seizure once Past history:1yearsmultiple and3yearsmultiple with one times febrile seizure history. Preliminary diagnosis: febrile seizure, acute tonsillitis;		epilepsy screening	Included in curated negative-case supplementary subset.
S3D-CUR-012	S3D-013	Male	1years5months26days	N048	Chief complaint: fever 1dayshalf, seizure twice, highest body temperature 40°C, approximately 3-5minutes resolved. Past history:10months of age onset, with five times disease course,times disease course middle the child seizure 1-twice. Preliminary diagnosis: febrile seizure	father, older brother in childhood with one times febrile seizure history	epilepsy screening	Included in curated negative-case supplementary subset.
S3D-CUR-013	S3D-014	Male	3years4months5days	N048	Chief complaint: fever 4days, seizure twice. Past history:since6half months with fever seizure once,2022.6months febrile seizure once. 2022.12one times febrile seizure three times. seizure times not, approximately 1-2minutes resolved,as generalized seizure. Preliminary diagnosis: febrile seizure (complex type ?) respiratory tract infection; acute suppurative tonsillitis;	mother: in childhood with fever seizure		Included in curated negative-case supplementary subset.
S3D-CUR-014	S3D-015	Male	8years7months	N048	ago days evening/night febrile seizure twice. abnormal EEG, marked increase in slow-wave activity, left side posterior head region developed; EEG power possibleabnormalvariant/change. Past history:since half years with fever seizure,one year 1-twice, with 10 multiple times, with fever no seizure, no afebrile seizure Preliminary diagnosis: febrile seizure (FS plus)	paternal grandfather father 2girl with epilepsy		Included in curated negative-case supplementary subset.
S3D-CUR-015	S3D-016	Female	1years2months	N048	fever 2days more than, highest body temperature 38.3°C, seizure three times. Preliminary diagnosis: febrile seizure	father and paternal aunt in childhood had febrile seizure history		Included in curated negative-case supplementary subset.
S3D-CUR-016	S3D-017	Male	2years5months	N048	fever 2days, seizure twice. body temperature 38.5-39.5°C, seizure 1 minute approximately. Past history: with 7-eight times febrile seizure history.	paternal grandmother: schizophrenia		Included in curated negative-case supplementary subset.
S3D-CUR-017	S3D-018	Female	6years8months	N048	2year half within febrile seizure 4-five times. the child on 4years no obvious due to developed fever seizure, body temperature 38.6°C, seizure presented as staring, lip cyanosis, foaming, limbs tonicseizure movement, unresponsive to calling, lasted 1-2minutes resolved, to date already with 4-five times. Preliminary diagnosis: febrile seizure (type?)	father older brother in childhood with seizure one times(body unknown)		Included in curated negative-case supplementary subset.
S3D-CUR-018	S3D-019	Male	2years15days	N048	Chief complaint:1year 3months febrile seizure {3}times History of present illness: the child on 9months no obvious due to developed fever seizure one times, body temperature 39°C, seizure not generalized seizure, lasted approximately 2-4minutes resolved,resolved after fatigue,fever after mental, response possible,give antipyretic treatment condition. 2022.12and2023.11 again episode one times. Pre…	mother in childhood with a history of febrile seizures.	Preliminary diagnosis: febrile seizure	Included in curated negative-case supplementary subset.
S3D-CUR-019	S3D-020	Male	3years3months20days	N048	History of present illness:2023.1,2023.6,[date redacted]2023.11.29FStimes,middle202.11.29- febrile episode convulsion twice Preliminary diagnosis: febrile seizure;	older brother had febrile seizure history	epilepsy screening	Included in curated negative-case supplementary subset.
S3D-CUR-020	S3D-021	Male	3years3months20days	N048	Chief complaint:FS History of present illness:2023.1and2023.6FSonce Preliminary diagnosis: febrile seizure;	younger brother with multiple times febrile seizure history	epilepsy screening	Included in curated negative-case supplementary subset.
S3D-CUR-021	S3D-022	Female	9months15days	N048	Chief complaint:40dayswithin seizure three times; History of present illness: the child on 2024.4.7 no obvious due to developed suspected seizure one times, body temperature possible not fever, presented as onset staring, no lip cyanosis, limbs tonic, unresponsive to calling, lasted approximately 1-3minutes resolved,resolved after fatigue, days afternoon body temperature 39.1°C. [date redacted]an…	mother in childhood with multiple times febrile seizure history(body unknown)	epilepsy screening	Included in curated negative-case supplementary subset.
S3D-CUR-022	S3D-023	Male	2years10months11days	N048	Chief complaint: febrile seizure diagnosis History of present illness:2022.11 to date five timesFS,past year three times, today year once5.13one times febrile episode three times. Preliminary diagnosis: febrile seizure;	the child father in childhood febrile seizure	epilepsy screening	Included in curated negative-case supplementary subset.
S3D-CUR-023	S3D-025	Male	7years6months14days	N048	Chief complaint:6years after febrile seizure twice. History of present illness: the child 6yearsFSonce,2024.5.30FSonce Past history:6years ago three timesFS Preliminary diagnosis: febrile seizure (FS plus ?)		epilepsy screening	Included in curated negative-case supplementary subset.
S3D-CUR-024	S3D-026	Female	5years1months17days	N048	the child due to “ fever half days, seizure twice” admitted. the child on half days ago no obvious due to developed fever, highest body temperature 38.5°C, fever half hours after seizure once, presented as loss of consciousness, staring, lips no cyanosis, jaw clenching, hands clenched, tonic limb shaking, approximately 1 minute resolved,resolved after the child fatigue fell asleep. to hospital di…		respiratory tract infection, febrile seizure (complex type), developmental delay,one loss of consciousness	Included in curated negative-case supplementary subset.
S3D-CUR-025	S3D-027	Male	1years11months15days	N048	Chief complaint: fever half days, seizure once. presented as loss of consciousness, staring, lip cyanosis, jaw clenching, hands clenched, tonic limb shaking, approximately 4-5minutes resolved,resolved after the child fatigue fell asleep, again fever, body temperature 38.2°C. Past history:4monthswithin in during fever seizure twice,[date redacted] due to febrile seizure [hospital redacted] hospita…	mother paternal grandmother with epilepsy; mother father with small/hour brain.	febrile seizure	Included in curated negative-case supplementary subset.
S3D-CUR-026	S3D-028	Male	1years3months8days	N048	Chief complaint: febrile seizure diagnosis History of present illness:2024.8 to date FSthree times,minute as8months25day evening/night 8point approximately 39.6°C febrile seizure,one evening/night seizure times;10months28day middle11point minutes39.5°C febrile seizure;11months7 morning 11point39.1°Chigh temperature convulsion,12point half approximately seizure one times. times seizure lasted 3~4m…	mother childhood child during due to high with a history of convulsions (with one times); paternal grandfather relative older brother Female(FemaleoneMale) with epilepsy history.	febrile seizure, epilepsy related due to	Included in curated negative-case supplementary subset.
S3D-CUR-027	S3D-029	Male	2years3months16days	N048	Chief complaint: febrile seizure History of present illness:7months febrile seizure, year twice,[date redacted]one dayswithin febrile seizure three times, last episode 2025.2.20 Past history: developmental delay,movement onsetnormal; abnormal EEG: slow waves movement multiple, bilateral ago head developed; awake during bilateral frontal, frontal, ago temporal region small amount spikes spike-and-…	father mother: in childhood febrile seizure history		Included in curated negative-case supplementary subset.
S3D-CUR-028	S3D-030	Male	2years10months1days	N048	the child due to “half dayswithin seizure once” admitted. Past history:since1years to date recurrent after fever seizure five times,times assix times,multiple body temperature not high37.8-38.3°C,high one times39.3°C. Discharge diagnosis: respiratory tract infection,one loss of consciousness, convulsive episode,type disease.			Included in curated negative-case supplementary subset.
S3D-CUR-029	S3D-031	Female	2years7months16days	N048	Chief complaint:3monthswithin febrile seizure three times History of present illness:3months ago intermittent febrile seizure three times, last episode:[date redacted] Preliminary diagnosis: febrile seizure			Included in curated negative-case supplementary subset.
S3D-CUR-030	S3D-032	Male	6years7months9days	N048	Chief complaint:GEFS+diagnosis History of present illness:2022.1 diagnosis: febrile seizure (FS plus); mouth takeLevetiracetam,1years seizure-free,taketwice drug after last episode episode 2025.9.28 episode once without fever. Preliminary diagnosis: febrile seizure (FS plus);			Included in curated negative-case supplementary subset.
S3D-CUR-031	S3D-033	Female	8years3months8days	N048	Chief complaint: febrile seizure History of present illness:6years ago four times febrile seizure,6years after twice febrile seizure Past history:strength onsetnormal,. Preliminary diagnosis: febrile seizure (FS plus ?);			Included in curated negative-case supplementary subset.
S3D-CUR-032	S3D-034	Male	4years8months1days	N048	Chief complaint:2days ago febrile seizure once Past history:2024year four times Preliminary diagnosis: febrile seizure			Included in curated negative-case supplementary subset.
S3D-CUR-033	S3D-035	Male	3years11months8days	N048	Chief complaint:2year within febrile seizure four times Preliminary diagnosis: febrile seizure	paternal grandmother: had three times afebrile seizure		Included in curated negative-case supplementary subset.
S3D-CUR-034	S3D-036	Male	3years11months8days	N048	History of present illness: day fever,high38.8°C, with cough, convulsion twice,times not1 minute resolved, at that time fever body temperature 38.0°C Past history:six times febrile seizure. Preliminary diagnosis: febrile seizure (complex type)	maternal grandfather in childhood with febrile seizure history		Included in curated negative-case supplementary subset.
